# Supplementary material for: Rewired RNAi-mediated genome surveillance in house dust mites
Source: PLoS Genet. 2018 Jan 29;14(1):e1007183. doi: 10.1371/journal.pgen.1007183 (PMC5805368; doi:10.1371/journal.pgen.1007183)
Supplement: S1 Table — (BED) [file pgen.1007183.s017.bed]

scaffold1000|size20629	5041	5427	---NA---	1000	.	Cufflinks	transcript	.	FPKM "1.8685031341"
scaffold1008|size20529	6859	7692	---NA---	1000	.	Cufflinks	transcript	.	FPKM "1.1364929072"
scaffold1010|size20448	10513	13877	CG6807 gene product-Group 7SSCA003946-PApep: supercontig: 1:JXLN01011156:22209:25613:-1 gene:SSCA003946 transcript:SSCA003946-RA gene_biotype: _coding transcript_biotype: _coding	1000	+	Cufflinks	transcript	.	FPKM "3.1417151999"
scaffold1136|size17992	5572	6556	CG5841 gene product-ankyrin repeats ankyrin repeats mediate - interactions in very diverse families of The number of ANK repeats in a can range from 2 to over 20 ( for example) ANK repeats may occur in combinations with other types of The structural repeat unit contains two antiparallel helices and a beta- repeats are stacked in a superhelical arrangement this alignment contains 4 consecutiveSSCA…	1000	-	Cufflinks	transcript	.	FPKM "1.3408365581"
scaffold344|size34638	15855	17317	---NA---	1000	.	Cufflinks	transcript	.	FPKM "0.7952077770"
scaffold344|size34638	25762	27104	-leucine-rich ribonuclease inhibitor (RI)-like A leucine-rich repeat (LRR) is a structural motif of 20-30 amino acids that is unusually rich in the hydrophobic amino acid The conserved eleven-residue sequence motif ( x ) within the LRRs corresponds to the beta-strand and adjacent loop whereas the remaining parts of the repeats are LRRs fold together to form a solenoid termed leucine-rich repeat L…	1000	+	Cufflinks	transcript	.	FPKM "1.0588614628"
scaffold344|size34638	31468	33838	CG3599 gene product-biotinidase and vanins (class 4 nitrilases) These secondary amidases participate in vitamin Biotinidase (EC ) has both a hydrolase and a transferase It hydrolyzes free biocytin or small biotinyl-peptides produced during the proteolytic degradation of biotin-dependent to release free biotin (vitamin H) and it can transfer biotin to acceptor molecules such as Biotinidase deficie…	1000	+	Cufflinks	transcript	.	FPKM "2.1833532574"
scaffold346|size34506	2296	3719	---NA---	1000	.	Cufflinks	transcript	.	FPKM "0.6448079322"
scaffold33|size445179	100395	103721	Esp gene product-high affinity sulphate transporter The family is a large and ubiquitous family with over 30 sequenced members derived from plants and Many organisms including Bacillus Synechocystis Saccharomyces Arabidopsis thaliana and Caenorhabditis elegans possess multiple family Many of these s are functionally and all are sulfate uptake Some transport their substrate with high while others …	1000	+	Cufflinks	transcript	.	FPKM "7.6179737114"
scaffold33|size445179	100395	103721	Esp gene product-high affinity sulphate transporter The family is a large and ubiquitous family with over 30 sequenced members derived from plants and Many organisms including Bacillus Synechocystis Saccharomyces Arabidopsis thaliana and Caenorhabditis elegans possess multiple family Many of these s are functionally and all are sulfate uptake Some transport their substrate with high while others …	1000	-	Cufflinks	transcript	.	FPKM "1.5551665254"
scaffold33|size445179	103835	104249	---NA---	1000	.	Cufflinks	transcript	.	FPKM "1.8032643440"
scaffold33|size445179	104520	105406	flw gene product-phospho phosphatases of the metallophosphatase metallophosphatase The PPP (phospho phosphatase) family is one of two known phosphatase families specific for serine and This family includes: PP2B (calcineurin) and 4 The PPP catalytic domain is defined by three conserved motifs (-GDXHG- -GDXVDRG- and -GNHE-) The PPP enzyme family is ancient with members found in all and in most bac…	1000	.	Cufflinks	transcript	.	FPKM "1.0148362894"
scaffold33|size445179	105522	106834	SSCA006108-PApep: supercontig: 1:JXLN01011121:46301:49081:-1 gene:SSCA006108 transcript:SSCA006108-RA gene_biotype: _coding transcript_biotype: _coding	1000	-	Cufflinks	transcript	.	FPKM "0.6949585396"
scaffold33|size445179	106939	109522	CG9638 gene productSSCA005751-PApep: supercontig: 1:JXLN01011121:49192:50887:-1 gene:SSCA005751 transcript:SSCA005751-RA gene_biotype: _coding transcript_biotype: _coding	1000	-	Cufflinks	transcript	.	FPKM "1.8966544713"
scaffold1136|size17992	11308	11666	---NA---	1000	.	Cufflinks	transcript	.	FPKM "2.2807325745"
scaffold33|size445179	110177	112821	SSCA007121-PApep: supercontig: 1:JXLN01009872:68244:76560:-1 gene:SSCA007121 transcript:SSCA007121-RA gene_biotype: _coding transcript_biotype: _coding	1000	.	Cufflinks	transcript	.	FPKM "0.2089829647"
scaffold33|size445179	110177	112821	SSCA007121-PApep: supercontig: 1:JXLN01009872:68244:76560:-1 gene:SSCA007121 transcript:SSCA007121-RA gene_biotype: _coding transcript_biotype: _coding	1000	+	Cufflinks	transcript	.	FPKM "1.1865647367"
scaffold346|size34506	34197	34493	---NA---	1000	.	Cufflinks	transcript	.	FPKM "5.7675218602"
scaffold33|size445179	114621	116038	SSCA007121-PApep: supercontig: 1:JXLN01009872:68244:76560:-1 gene:SSCA007121 transcript:SSCA007121-RA gene_biotype: _coding transcript_biotype: _coding	1000	+	Cufflinks	transcript	.	FPKM "443.3567768550"
scaffold33|size445179	114621	116311	SSCA007121-PApep: supercontig: 1:JXLN01009872:68244:76560:-1 gene:SSCA007121 transcript:SSCA007121-RA gene_biotype: _coding transcript_biotype: _coding	1000	.	Cufflinks	transcript	.	FPKM "118.9014463851"
scaffold33|size445179	117250	118058	SSCA006897-PApep: supercontig: 1:JXLN01017427:51004:52561:-1 gene:SSCA006897 transcript:SSCA006897-RA gene_biotype: _coding transcript_biotype: _coding	1000	+	Cufflinks	transcript	.	FPKM "0.9624797037"
scaffold33|size445179	118781	119888	SSCA000719-PApep: supercontig: 1:JXLN01009872:64458:65999:-1 gene:SSCA000719 transcript:SSCA000719-RA gene_biotype: _coding transcript_biotype: _coding	1000	+	Cufflinks	transcript	.	FPKM "7.0628074992"
scaffold33|size445179	120776	121420	SSCA005370-PApep: supercontig: 1:JXLN01009872:60045:62795:1 gene:SSCA005370 transcript:SSCA005370-RA gene_biotype: _coding transcript_biotype: _coding	1000	.	Cufflinks	transcript	.	FPKM "16.8882137374"
scaffold33|size445179	120885	121420	SSCA005370-PApep: supercontig: 1:JXLN01009872:60045:62795:1 gene:SSCA005370 transcript:SSCA005370-RA gene_biotype: _coding transcript_biotype: _coding	1000	-	Cufflinks	transcript	.	FPKM "17.0210750769"
scaffold33|size445179	121832	127825	-RT_pepA17: Reverse transcriptase (RTs) in This subfamily represents the RT domain of a multifunctional C-terminal to the RT domain is a domain homologous to aspartic ases (corresponding to Merops family A17) encoded by retrotransposons and RT catalyzes DNA replication from an RNA template and is responsible for the replication of---NA---	1000	+	Cufflinks	transcript	.	FPKM "25.8274846046"
scaffold1137|size27170	22317	24803	---NA---	1000	+	Cufflinks	transcript	.	FPKM "1.0319977946"
scaffold33|size445179	122061	122725	---NA---	1000	-	Cufflinks	transcript	.	FPKM "49.9178642791"
scaffold33|size445179	128860	131052	CG8723 gene product-Carboxyl transferase All of the members in this family are biotin dependent The carboxyl transferase domain carries out the following reaction transcarboxylation from biotin to an acceptor There are two recognized types of carboxyl One of them uses acyl- and the other uses 2-oxoacid as the acceptor molecule of carbon All of the members in this family utilize acyl- as the accep…	1000	.	Cufflinks	transcript	.	FPKM "4.8293261553"
scaffold33|size445179	128860	133734	CG8723 gene product-Acetyl- central The region featured in this family is found in various eukaryotic acetyl- N-terminal to the catalytic domain (pfam01039) This enzyme (EC: ) is involved in the synthesis of long-chain fatty as it catalyzes the rate-limiting step in thisSSCA002517-PApep: supercontig: 1:JXLN01006809:47292:54903:1 gene:SSCA002517 transcript:SSCA002517-RA gene_biotype: _coding trans…	1000	-	Cufflinks	transcript	.	FPKM "2.8713780443"
scaffold347|size34345	10976	15179	CG4789 gene product-The Luminal a dimerization of the Serine Threonine eukaryotic translation Initiation Factor 2-Alpha Kinase The Luminal domain is a dimerization domain present in eukaryotic translation Initiation Factor 2-Alpha Kinase 3 (EIF2AK3) also called PKR-like Endoplasmic Reticulum Kinase (PERK) EIF2AK3 is a serine threonine kinase (STK) and a type I transmembrane that is localized in t…	1000	-	Cufflinks	transcript	.	FPKM "2.3892200102"
scaffold33|size445179	150442	152756	Pap gene product-Poly(A) polymerase central The central domain of Poly(A) polymerase shares structural similarity with the allosteric activity domain of ribonucleotide reductase which comprises a four-helix bundle and a three-stranded mixed beta- Even though the two enzymes bind the ATP-recognition motifs areSSCA001970-PApep: supercontig: 1:JXLN01006809:30709:32926:1 gene:SSCA001970 transcript:SS…	1000	-	Cufflinks	transcript	.	FPKM "4.7664615707"
scaffold348|size34339	9917	13617	hop gene product-kinase unclassified The specificity of this class of kinases can not be Possible dual-specificity Ser Thr TyrSSCA007120-PApep: supercontig: 1:JXLN01011899:72407:76194:1 gene:SSCA007120 transcript:SSCA007120-RA gene_biotype: _coding transcript_biotype: _coding	1000	+	Cufflinks	transcript	.	FPKM "1.3182616859"
scaffold348|size34339	11952	13617	drl gene product-Catalytic domain of Tyrosine PTKs catalyze the transfer of the gamma-phosphoryl group from ATP to tyrosine (tyr) residues in They can be classified into receptor and non-receptor tyr PTKs play important roles in many cellular processes lymphocyte epithelium growth and metabolism organogenesis and Receptor tyr kinases (RTKs) are integral membrane s which contain an extracellular l…	1000	.	Cufflinks	transcript	.	FPKM "0.7547704698"
scaffold33|size445179	152995	156996	CG17271 gene productSSCA001091-PApep: supercontig: 1:JXLN01006809:24175:26015:1 gene:SSCA001091 transcript:SSCA001091-RA gene_biotype: _coding transcript_biotype: _coding	1000	-	Cufflinks	transcript	.	FPKM "2.1355712839"
scaffold33|size445179	155192	156996	CG17271 gene productSSCA003626-PApep: supercontig: 1:JXLN01006809:22635:23452:-1 gene:SSCA003626 transcript:SSCA003626-RA gene_biotype: _coding transcript_biotype: _coding	1000	+	Cufflinks	transcript	.	FPKM "7.4030357224"
scaffold1138|size17911	5605	6421	---NA---	1000	.	Cufflinks	transcript	.	FPKM "1.8100871328"
scaffold348|size34339	18900	20102	CG18660 gene productSSCA000886-PApep: supercontig: 1:JXLN01011899:85318:87267:1 gene:SSCA000886 transcript:SSCA000886-RA gene_biotype: _coding transcript_biotype: _coding	1000	+	Cufflinks	transcript	.	FPKM "1.2253916186"
scaffold348|size34339	24755	25414	SSCA008724-PApep: supercontig: 1:JXLN01014037:173:813:1 gene:SSCA008724 transcript:SSCA008724-RA gene_biotype: _coding transcript_biotype: _coding	1000	.	Cufflinks	transcript	.	FPKM "1.5809140575"
scaffold33|size445179	157975	161792	CG5625 gene product [alt 1]-Vacuolar sorting-associated Vacuolar sorting-associated (Vps) 35 is one of around 50 s involved in In Vps35 assembles into a retromer complex with at least four other s Vps26 and Vps35 contains a central region of weaker sequence thought to indicate the presence of at least threeSSCA000739-PApep: supercontig: 1:JXLN01006809:18241:21126:1 gene:SSCA000739 transcript:SSCA…	1000	-	Cufflinks	transcript	.	FPKM "5.5790823175"
scaffold348|size34339	30040	30756	---NA---	1000	.	Cufflinks	transcript	.	FPKM "0.9876246278"
scaffold349|size34274	20866	22382	---NA---	1000	.	Cufflinks	transcript	.	FPKM "0.5809787258"
scaffold34|size436205	6754	7093	Caps gene productSSCA001388-PApep: supercontig: 1:JXLN01011365:610:842:-1 gene:SSCA001388 transcript:SSCA001388-RA gene_biotype: _coding transcript_biotype: _coding	1000	.	Cufflinks	transcript	.	FPKM "4.0281500123"
scaffold34|size436205	23915	26583	CG5169 gene product-Catalytic domain of Mammalian Ste20 kinase 3-like Serine Threonine STKs catalyze the transfer of the gamma-phosphoryl group from ATP to serine threonine residues on This subfamily is composed of Schizosaccharomyces pombe Nak1 and Saccharomyces cerevisiae sporulation-specific 1 (SPS1) and related Nak1 is required by fission yeast for polarizing the tips of actin cytoskeleton an…	1000	+	Cufflinks	transcript	.	FPKM "1.3203771797"
scaffold34|size436205	26660	29037	CG5169 gene product-Catalytic domain of Mammalian Ste20 kinase 3-like Serine Threonine STKs catalyze the transfer of the gamma-phosphoryl group from ATP to serine threonine residues on This subfamily is composed of Schizosaccharomyces pombe Nak1 and Saccharomyces cerevisiae sporulation-specific 1 (SPS1) and related Nak1 is required by fission yeast for polarizing the tips of actin cytoskeleton an…	1000	+	Cufflinks	transcript	.	FPKM "3.3812159615"
scaffold34|size436205	21134	23572	CG12031 gene productSSCA003998-PApep: supercontig: 1:JXLN01017030:4578:9471:-1 gene:SSCA003998 transcript:SSCA003998-RA gene_biotype: _coding transcript_biotype: _coding	1000	+	Cufflinks	transcript	.	FPKM "1.5751826242"
scaffold34|size436205	39909	40483	---NA---	1000	.	Cufflinks	transcript	.	FPKM "1.0599848932"
scaffold1139|size29217	5858	6227	---NA---	1000	.	Cufflinks	transcript	.	FPKM "2.4501435299"
scaffold34|size436205	38130	39115	---NA---	1000	.	Cufflinks	transcript	.	FPKM "0.5253550214"
scaffold34|size436205	38130	39813	---NA---	1000	+	Cufflinks	transcript	.	FPKM "1.9687516138"
scaffold34|size436205	43726	44486	---NA---	1000	.	Cufflinks	transcript	.	FPKM "1.8238373256"
scaffold34|size436205	30421	31195	ewg gene product [alt 2]SSCA001865-PApep: supercontig: 1:JXLN01010176:3238:5604:1 gene:SSCA001865 transcript:SSCA001865-RA gene_biotype: _coding transcript_biotype: _coding	1000	-	Cufflinks	transcript	.	FPKM "4.9626985253"
scaffold34|size436205	51467	52890	CG12189 gene product-DNA polymerase IVSSCA006527-PApep: supercontig: 1:JXLN01011485:20:640:-1 gene:SSCA006527 transcript:SSCA006527-RA gene_biotype: _coding transcript_biotype: _coding	1000	.	Cufflinks	transcript	.	FPKM "1.7832969375"
scaffold34|size436205	52950	53530	SSCA008458-PApep: supercontig: 1:JXLN01013961:821:1966:-1 gene:SSCA008458 transcript:SSCA008458-RA gene_biotype: _coding transcript_biotype: _coding	1000	.	Cufflinks	transcript	.	FPKM "1.7081069431"
scaffold34|size436205	53601	54073	---NA---	1000	.	Cufflinks	transcript	.	FPKM "1.9607405591"
scaffold34|size436205	46843	51264	CG5640 gene product [alt 2]SSCA000678-PApep: supercontig: 1:JXLN01011485:1313:2065:-1 gene:SSCA000678 transcript:SSCA000678-RA gene_biotype: _coding transcript_biotype: _coding	1000	+	Cufflinks	transcript	.	FPKM "4.3243701319"
scaffold34|size436205	65688	66239	---NA---	1000	+	Cufflinks	transcript	.	FPKM "1.9676933452"
scaffold34|size436205	34997	35744	---NA---	1000	.	Cufflinks	transcript	.	FPKM "1.1996361496"
scaffold113|size188869	31883	33480	Cyp9f2 gene product-Cytochrome Cytochrome P450s are haem-thiolate s involved in the oxidative degradation of various They are particularly well known for their role in the degradation of environmental toxins and They can be divided into 4 according to the method by which electrons from NAD(P)H are delivered to the catalytic Sequence conservation is relatively low within the family - there are onl…	1000	+	Cufflinks	transcript	.	FPKM "1.3244738825"
scaffold34|size436205	71991	72999	---NA---	1000	.	Cufflinks	transcript	.	FPKM "1.2735821321"
scaffold34|size436205	66294	70493	Su(dx) gene product [alt 2]-Domain Homologous to E6-AP Carboxyl Terminus E3 ubiquitin- Can bind to E2SSCA007085-PApep: supercontig: 1:JXLN01010009:5750:8756:-1 gene:SSCA007085 transcript:SSCA007085-RA gene_biotype: _coding transcript_biotype: _coding	1000	-	Cufflinks	transcript	.	FPKM "4.6557001525"
scaffold34|size436205	70594	71938	---NA---	1000	-	Cufflinks	transcript	.	FPKM "2.7840806532"
scaffold34|size436205	70594	71938	---NA---	1000	.	Cufflinks	transcript	.	FPKM "0.9883786109"
scaffold34|size436205	73214	73885	---NA---	1000	.	Cufflinks	transcript	.	FPKM "2.7752380826"
scaffold34|size436205	57338	59648	---NA---	1000	+	Cufflinks	transcript	.	FPKM "3.2160498387"
scaffold34|size436205	57916	59648	---NA---	1000	.	Cufflinks	transcript	.	FPKM "3.1280020065"
scaffold34|size436205	36099	36612	---NA---	1000	.	Cufflinks	transcript	.	FPKM "1.2576801421"
scaffold34|size436205	59732	65512	Pka-R2 gene product-effector domain of the CAP family of transcription factors members include CAP (or cAMP receptor (CRP)) which binds FNR (fumarate and nitrate reduction) which uses an iron-sulfur cluster to sense oxygen) and a heme containing CO In all cases binding of the effector leads to conformational changes and the ability to activate Cyclic nucleotide-binding domain CAP are also present…	1000	+	Cufflinks	transcript	.	FPKM "4.7631286735"
scaffold34|size436205	92360	96695	ck gene product-class VII motor These monomeric myosins have been associated with functions in sensory systems such as vision and Mammalian myosin VII has a tail with 2 4 2 FERM and a SH3 The catalytic (head) domain has ATPase activity and belongs to the larger group of P-loop Myosins are actin-dependent molecular motors that play important roles in muscle cell and organelle The head domain is a …	1000	-	Cufflinks	transcript	.	FPKM "1.6982155707"
scaffold113|size188869	35010	36143	Cyp4d21 gene product-Cytochrome P450SSCA009600-PApep: supercontig: 1:JXLN01013181:7980:9294:1 gene:SSCA009600 transcript:SSCA009600-RA gene_biotype: _coding transcript_biotype: _coding	1000	.	Cufflinks	transcript	.	FPKM "1.1449565391"
scaffold34|size436205	99198	101247	CG5168 gene product-FYVE domain found in WD40 repeat and FYVE domain-containing WDFY1 and and similar This family includes WD40 repeat and FYVE domain-containing WDFY1 and also termed FYVE domain containing localized to endosomes-1 (FENS-1) or phosphoinositide-binding or zinc finger FYVE domain-containing is a novel single FYVE domain containing that binds phosphatidylinositol 3-phosphate ( ns3P …	1000	-	Cufflinks	transcript	.	FPKM "5.5295115400"
scaffold34|size436205	104184	105278	CG9380 gene productSSCA008729-PApep: supercontig: 1:JXLN01011110:21227:22294:1 gene:SSCA008729 transcript:SSCA008729-RA gene_biotype: _coding transcript_biotype: _coding	1000	.	Cufflinks	transcript	.	FPKM "1.3588421402"
scaffold34|size436205	105334	106017	SSCA001205-PApep: supercontig: 1:JXLN01011110:20379:21103:1 gene:SSCA001205 transcript:SSCA001205-RA gene_biotype: _coding transcript_biotype: _coding	1000	.	Cufflinks	transcript	.	FPKM "4.0623461769"
scaffold34|size436205	101959	104128	CG5676 gene productSSCA008425-PApep: supercontig: 1:JXLN01011110:22390:22854:1 gene:SSCA008425 transcript:SSCA008425-RA gene_biotype: _coding transcript_biotype: _coding	1000	-	Cufflinks	transcript	.	FPKM "3.4169343788"
scaffold34|size436205	106583	107811	---NA---	1000	.	Cufflinks	transcript	.	FPKM "1.7595076926"
scaffold34|size436205	106656	107227	---NA---	1000	-	Cufflinks	transcript	.	FPKM "3.2580232711"
scaffold34|size436205	109949	110467	SSCA008296-PApep: supercontig: 1:JXLN01004395:107251:107985:-1 gene:SSCA008296 transcript:SSCA008296-RA gene_biotype: _coding transcript_biotype: _coding	1000	.	Cufflinks	transcript	.	FPKM "1.4639721955"
scaffold34|size436205	107883	108759	SSCA003593-PApep: supercontig: 1:JXLN01011110:16843:18096:1 gene:SSCA003593 transcript:SSCA003593-RA gene_biotype: _coding transcript_biotype: _coding	1000	.	Cufflinks	transcript	.	FPKM "1.9507149257"
scaffold34|size436205	113393	113907	SSCA000049-PApep: supercontig: 1:JXLN01004395:109575:110255:1 gene:SSCA000049 transcript:SSCA000049-RA gene_biotype: _coding transcript_biotype: _coding	1000	.	Cufflinks	transcript	.	FPKM "1.4818193411"
scaffold34|size436205	84293	87004	eIF-4a gene product-ATP-dependent RNA helicaseSSCA005526-PApep: supercontig: 1:JXLN01012021:796:2614:-1 gene:SSCA005526 transcript:SSCA005526-RA gene_biotype: _coding transcript_biotype: _coding	1000	+	Cufflinks	transcript	.	FPKM "15.9192330638"
scaffold113|size188869	43640	44362	SSCA005478-PApep: supercontig: 1:JXLN01011590:1123:2544:-1 gene:SSCA005478 transcript:SSCA005478-RA gene_biotype: _coding transcript_biotype: _coding	1000	-	Cufflinks	transcript	.	FPKM "1.2245177482"
scaffold34|size436205	85229	90136	ck gene product-ATP-dependent RNA helicaseSSCA004756-PApep: supercontig: 1:JXLN01016244:402:8747:-1 gene:SSCA004756 transcript:SSCA004756-RA gene_biotype: _coding transcript_biotype: _coding	1000	-	Cufflinks	transcript	.	FPKM "4.9488660046"
scaffold34|size436205	118244	118876	CG9489 gene product [alt 1]-The second LIM domain on actin binding LIM (abLIM) The second LIM domain of actin binding LIM (abLIM) s: Three homologous members of the abLIM family have been identified abLIM- abLIM-2 and abLIM- The N-terminal of abLIM consists of four tandem repeats of LIM domains and the C-terminal of acting binding LIM is a villin headpiece which has strong actin binding The abLIM…	1000	-	Cufflinks	transcript	.	FPKM "3.4026949936"
scaffold34|size436205	120735	121301	---NA---	1000	.	Cufflinks	transcript	.	FPKM "1.2790818789"
scaffold34|size436205	74718	82704	EDTP gene product-PH- Myotubularian (MTM) related 14 (MTMR14) Pleckstrin Homology- Rab-like GTPase activators and Myotubularins (PH-GRAM) MTMR14 is a member of the myotubularin phosphatase gene MTMR14 binds to phosphoinositide lipids through its PH-GRAM and can hydrolyze phosphatidylinositol(3)-phosphate and phosphatidylinositol(3,5)-biphosphate in MTMR14 plays a role in the regulation of autopha…	1000	+	Cufflinks	transcript	.	FPKM "8.6292314410"
scaffold34|size436205	121526	122561	---NA---	1000	.	Cufflinks	transcript	.	FPKM "1.4973110446"
scaffold34|size436205	114049	116018	SSCA000459-PApep: supercontig: 1:JXLN01004395:112126:115126:-1 gene:SSCA000459 transcript:SSCA000459-RA gene_biotype: _coding transcript_biotype: _coding	1000	+	Cufflinks	transcript	.	FPKM "1.8065166307"
scaffold34|size436205	122659	123238	---NA---	1000	.	Cufflinks	transcript	.	FPKM "1.8075895240"
scaffold34|size436205	114838	117501	CG9489 gene product [alt 1]SSCA000459-PApep: supercontig: 1:JXLN01004395:112126:115126:-1 gene:SSCA000459 transcript:SSCA000459-RA gene_biotype: _coding transcript_biotype: _coding	1000	-	Cufflinks	transcript	.	FPKM "5.6038361849"
scaffold34|size436205	74718	75952	---NA---	1000	.	Cufflinks	transcript	.	FPKM "15.0242022977"
scaffold34|size436205	123310	124467	---NA---	1000	.	Cufflinks	transcript	.	FPKM "4.2741009019"
scaffold113|size188869	38507	39283	---NA---	1000	.	Cufflinks	transcript	.	FPKM "0.6469085065"
scaffold34|size436205	124889	130576	CG11896 gene product-ankyrin repeats ankyrin repeats mediate - interactions in very diverse families of The number of ANK repeats in a can range from 2 to over 20 ( for example) ANK repeats may occur in combinations with other types of The structural repeat unit contains two antiparallel helices and a beta- repeats are stacked in a superhelical arrangement this alignment contains 4 consecutiveSSC…	1000	-	Cufflinks	transcript	.	FPKM "7.3502415348"
scaffold34|size436205	128531	129461	---NA---	1000	.	Cufflinks	transcript	.	FPKM "2.9147117494"
scaffold34|size436205	139224	139799	CG5092 gene product-Rapamycin binding This domain forms an alpha helical structure and binds toSSCA008958-PApep: supercontig: 1:JXLN01004176:20303:28124:1 gene:SSCA008958 transcript:SSCA008958-RA gene_biotype: _coding transcript_biotype: _coding	1000	.	Cufflinks	transcript	.	FPKM "1.3456036623"
scaffold34|size436205	141926	142396	CG5092 gene productSSCA008958-PApep: supercontig: 1:JXLN01004176:20303:28124:1 gene:SSCA008958 transcript:SSCA008958-RA gene_biotype: _coding transcript_biotype: _coding	1000	.	Cufflinks	transcript	.	FPKM "1.3163593664"
scaffold34|size436205	145319	147210	-Glutathione (GSH) S-transferase Kappa (GSTK) subfamily GSTK is a member of the GST family of enzymes which catalyzes the transfer of the thiol of GSH to electrophilic It is specifically located in the mitochondria and unlike other members of the canonical GST which are mainly The biological substrates of GSTK are not yet It is presumed to have a protective role during respiration when large amou…	1000	.	Cufflinks	transcript	.	FPKM "2.9823335033"
scaffold34|size436205	154192	155070	---NA---	1000	.	Cufflinks	transcript	.	FPKM "0.7023889344"
scaffold34|size436205	147314	151592	CG1521 gene productSSCA001767-PApep: supercontig: 1:JXLN01007682:66193:67860:-1 gene:SSCA001767 transcript:SSCA001767-RA gene_biotype: _coding transcript_biotype: _coding	1000	-	Cufflinks	transcript	.	FPKM "6.1592369534"
scaffold34|size436205	160719	162617	---NA---	1000	.	Cufflinks	transcript	.	FPKM "1.3540341415"
scaffold34|size436205	175054	176592	Fdh gene product-Zn-dependent alcohol class IIISSCA009143-PApep: supercontig: 1:JXLN01005405:305:1645:1 gene:SSCA009143 transcript:SSCA009143-RA gene_biotype: _coding transcript_biotype: _coding	1000	+	Cufflinks	transcript	.	FPKM "1.7368323199"
scaffold34|size436205	196382	197386	---NA---	1000	-	Cufflinks	transcript	.	FPKM "0.9599805280"
scaffold113|size188869	13829	15822	Top2 gene product-DNA topoisomerase 2SSCA003981-PApep: supercontig: 1:JXLN01000872:2654:7253:1 gene:SSCA003981 transcript:SSCA003981-RA gene_biotype: _coding transcript_biotype: _coding	1000	.	Cufflinks	transcript	.	FPKM "1.8277138310"
scaffold34|size436205	195189	196315	por gene productSSCA002286-PApep: supercontig: 1:JXLN01012498:21999:22728:-1 gene:SSCA002286 transcript:SSCA002286-RA gene_biotype: _coding transcript_biotype: _coding	1000	-	Cufflinks	transcript	.	FPKM "1.4215703428"
scaffold34|size436205	193447	195054	---NA---	1000	.	Cufflinks	transcript	.	FPKM "3.0752210489"
scaffold34|size436205	193805	194157	---NA---	1000	-	Cufflinks	transcript	.	FPKM "6.0528366900"
scaffold34|size436205	198829	200873	CG11268 gene product-287523pfam10561, UPF0565, uncharacterized protein family UPF0565. This family of proteins has no known function.SSCA010405-PApep: supercontig: 1:JXLN01007682:30896:33088:1 gene:SSCA010405 transcript:SSCA010405-RA gene_biotype: _coding transcript_biotype: _coding	1000	-	Cufflinks	transcript	.	FPKM "2.1662601596"
scaffold34|size436205	188865	193386	par-6 gene product-PDZ domain found in a variety of Eumetazoan signaling often in tandem May be responsible for specific - as most PDZ domains bind C-terminal and binding to internal (non-C-terminal) polypeptides and even to lipids has been In this subfamily of PDZ domains an N-terminal beta-strand forms the peptide-binding groove a circular permutation with respect to PDZ domains found inSSCA009…	1000	-	Cufflinks	transcript	.	FPKM "2.6278761965"
scaffold34|size436205	197506	198726	dnk gene product-Deoxyribonucleoside kinase (dNK) catalyzes the phosphorylation of deoxyribonucleosides to yield corresponding monophosphates (dNMPs) This family consists of various deoxynucleoside kinases including deoxyribo- cytidine (EC ) guanosine (EC ) adenosine (EC ) and thymidine (EC ) They are key enzymes in the salvage of deoxyribonucleosides originating from extra- or intracellular brea…	1000	-	Cufflinks	transcript	.	FPKM "2.8899504328"
scaffold34|size436205	205125	207319	CG5156 gene productSSCA003561-PApep: supercontig: 1:JXLN01011911:12507:15372:1 gene:SSCA003561 transcript:SSCA003561-RA gene_biotype: _coding transcript_biotype: _coding	1000	-	Cufflinks	transcript	.	FPKM "1.5810127630"
scaffold34|size436205	208236	210410	SSCA009876-PApep: supercontig: 1:JXLN01011364:129:686:1 gene:SSCA009876 transcript:SSCA009876-RA gene_biotype: _coding transcript_biotype: _coding	1000	.	Cufflinks	transcript	.	FPKM "1.9935690926"
scaffold34|size436205	215635	217519	CG1740 gene product-Nuclear transport factor 2 (NTF2) domain plays an important role in the trafficking of ions and small molecules between the cytoplasm and This bi-directional transport of macromolecules across the nuclear envelope requires many soluble factors that includes GDP-binding Ran ( ) is required for both import and export of s and poly(A) also has been implicated in cell cycle specif…	1000	+	Cufflinks	transcript	.	FPKM "12.5753587155"
scaffold34|size436205	218809	219427	---NA---	1000	.	Cufflinks	transcript	.	FPKM "1.3847626564"
scaffold1010|size20448	10513	13877	CG6807 gene product-Group 7SSCA003946-PApep: supercontig: 1:JXLN01011156:22209:25613:-1 gene:SSCA003946 transcript:SSCA003946-RA gene_biotype: _coding transcript_biotype: _coding	1000	-	Cufflinks	transcript	.	FPKM "7.0464841139"
scaffold113|size188869	39195	43571	SSCA005478-PApep: supercontig: 1:JXLN01011590:1123:2544:-1 gene:SSCA005478 transcript:SSCA005478-RA gene_biotype: _coding transcript_biotype: _coding	1000	-	Cufflinks	transcript	.	FPKM "1.2744929110"
scaffold34|size436205	219596	219928	---NA---	1000	.	Cufflinks	transcript	.	FPKM "2.8139001762"
scaffold34|size436205	201140	204246	Crc gene product-KOW motif of Ribosomal RPL14 is a component of the large ribosomal subunit in both archaea and eukaryotes with KOW motif at its N KOW domain is known as an RNA-binding motif that is shared so far among some families of ribosomal the essential bacterial transcriptional elongation factor the eukaryotic chromatin elongation factor the higher eukaryotic KIN17 s and Auto-antibodies to…	1000	-	Cufflinks	transcript	.	FPKM "42.3481524373"
scaffold34|size436205	210563	215091	CG5014 gene product-MSP (Major sperm ) Major sperm s are involved in sperm These s oligomerize to form This family contains many otherSSCA005976-PApep: supercontig: 1:JXLN01007682:19823:20994:-1 gene:SSCA005976 transcript:SSCA005976-RA gene_biotype: _coding transcript_biotype: _coding	1000	-	Cufflinks	transcript	.	FPKM "7.5261306043"
scaffold34|size436205	220102	220579	---NA---	1000	+	Cufflinks	transcript	.	FPKM "14.5503663783"
scaffold34|size436205	232710	233210	---NA---	1000	.	Cufflinks	transcript	.	FPKM "1.5478601323"
scaffold34|size436205	233433	236622	SSCA004697-PApep: supercontig: 1:JXLN01012508:770:2612:1 gene:SSCA004697 transcript:SSCA004697-RA gene_biotype: _coding transcript_biotype: _coding	1000	+	Cufflinks	transcript	.	FPKM "0.4905166591"
scaffold34|size436205	233433	234366	---NA---	1000	.	Cufflinks	transcript	.	FPKM "1.9118818053"
scaffold34|size436205	235767	236622	SSCA004697-PApep: supercontig: 1:JXLN01012508:770:2612:1 gene:SSCA004697 transcript:SSCA004697-RA gene_biotype: _coding transcript_biotype: _coding	1000	.	Cufflinks	transcript	.	FPKM "1.4834068021"
scaffold34|size436205	238558	240122	SSCA004697-PApep: supercontig: 1:JXLN01012508:770:2612:1 gene:SSCA004697 transcript:SSCA004697-RA gene_biotype: _coding transcript_biotype: _coding	1000	.	Cufflinks	transcript	.	FPKM "4.5854183226"
scaffold34|size436205	240444	240923	---NA---	1000	.	Cufflinks	transcript	.	FPKM "3.0622833323"
scaffold113|size188869	45148	46086	CG4330 gene productSSCA000653-PApep: supercontig: 1:JXLN01013193:1103:2212:1 gene:SSCA000653 transcript:SSCA000653-RA gene_biotype: _coding transcript_biotype: _coding	1000	-	Cufflinks	transcript	.	FPKM "1.2844260266"
scaffold34|size436205	241070	242286	CG10195 gene productSSCA008328-PApep: supercontig: 1:JXLN01016078:5160:6473:-1 gene:SSCA008328 transcript:SSCA008328-RA gene_biotype: _coding transcript_biotype: _coding	1000	+	Cufflinks	transcript	.	FPKM "3.1695302060"
scaffold34|size436205	241147	244604	CG10195 gene productSSCA008328-PApep: supercontig: 1:JXLN01016078:5160:6473:-1 gene:SSCA008328 transcript:SSCA008328-RA gene_biotype: _coding transcript_biotype: _coding	1000	-	Cufflinks	transcript	.	FPKM "2.7340593778"
scaffold34|size436205	244749	250588	CG7166 gene productSSCA005637-PApep: supercontig: 1:JXLN01016078:872:4009:-1 gene:SSCA005637 transcript:SSCA005637-RA gene_biotype: _coding transcript_biotype: _coding	1000	-	Cufflinks	transcript	.	FPKM "5.0956683829"
scaffold34|size436205	255326	255864	---NA---	1000	.	Cufflinks	transcript	.	FPKM "1.1683812349"
scaffold34|size436205	259219	259459	---NA---	1000	.	Cufflinks	transcript	.	FPKM "7.5744879945"
scaffold34|size436205	260968	261208	---NA---	1000	.	Cufflinks	transcript	.	FPKM "8.9516676299"
scaffold34|size436205	266892	267306	---NA---	1000	.	Cufflinks	transcript	.	FPKM "1.8032643440"
scaffold34|size436205	270887	272011	---NA---	1000	.	Cufflinks	transcript	.	FPKM "0.6776213029"
scaffold34|size436205	274320	275223	---NA---	1000	.	Cufflinks	transcript	.	FPKM "0.6778985030"
scaffold34|size436205	276689	280040	Tis11 gene product-zf- Zinc finger C-x8-C-x5-C-x3-H type (and similar)SSCA010316-PApep: supercontig: 1:JXLN01000303:3157:5566:1 gene:SSCA010316 transcript:SSCA010316-RA gene_biotype: _coding transcript_biotype: _coding	1000	-	Cufflinks	transcript	.	FPKM "3.5017486848"
scaffold113|size188869	46193	47016	CG4330 gene productSSCA000653-PApep: supercontig: 1:JXLN01013193:1103:2212:1 gene:SSCA000653 transcript:SSCA000653-RA gene_biotype: _coding transcript_biotype: _coding	1000	.	Cufflinks	transcript	.	FPKM "0.6456445212"
scaffold34|size436205	280684	281172	---NA---	1000	.	Cufflinks	transcript	.	FPKM "1.7331276584"
scaffold34|size436205	280108	280501	---NA---	1000	.	Cufflinks	transcript	.	FPKM "1.8054082509"
scaffold34|size436205	283552	285777	CG12814 gene productSSCA006254-PApep: supercontig: 1:JXLN01000303:183:1188:-1 gene:SSCA006254 transcript:SSCA006254-RA gene_biotype: _coding transcript_biotype: _coding	1000	.	Cufflinks	transcript	.	FPKM "0.7060193983"
scaffold34|size436205	283552	285777	CG12814 gene productSSCA006254-PApep: supercontig: 1:JXLN01000303:183:1188:-1 gene:SSCA006254 transcript:SSCA006254-RA gene_biotype: _coding transcript_biotype: _coding	1000	+	Cufflinks	transcript	.	FPKM "2.1215012937"
scaffold34|size436205	292542	293373	SSCA001274-PApep: supercontig: 1:JXLN01012275:1463:1843:1 gene:SSCA001274 transcript:SSCA001274-RA gene_biotype: _coding transcript_biotype: _coding	1000	.	Cufflinks	transcript	.	FPKM "4.3475220666"
scaffold34|size436205	285929	287189	CG12215 gene productSSCA009270-PApep: supercontig: 1:JXLN01003137:752:2382:1 gene:SSCA009270 transcript:SSCA009270-RA gene_biotype: _coding transcript_biotype: _coding	1000	.	Cufflinks	transcript	.	FPKM "0.9991048176"
scaffold34|size436205	285929	287189	CG12215 gene productSSCA009270-PApep: supercontig: 1:JXLN01003137:752:2382:1 gene:SSCA009270 transcript:SSCA009270-RA gene_biotype: _coding transcript_biotype: _coding	1000	-	Cufflinks	transcript	.	FPKM "1.1691181875"
scaffold34|size436205	287189	289331	SSCA002217-PApep: supercontig: 1:JXLN01003137:2486:4889:-1 gene:SSCA002217 transcript:SSCA002217-RA gene_biotype: _coding transcript_biotype: _coding	1000	-	Cufflinks	transcript	.	FPKM "0.5174493788"
scaffold34|size436205	287240	289331	SSCA002217-PApep: supercontig: 1:JXLN01003137:2486:4889:-1 gene:SSCA002217 transcript:SSCA002217-RA gene_biotype: _coding transcript_biotype: _coding	1000	.	Cufflinks	transcript	.	FPKM "0.6914579087"
scaffold34|size436205	300810	302037	---NA---	1000	.	Cufflinks	transcript	.	FPKM "1.8317262598"
scaffold113|size188869	45148	46086	CG4330 gene productSSCA000653-PApep: supercontig: 1:JXLN01013193:1103:2212:1 gene:SSCA000653 transcript:SSCA000653-RA gene_biotype: _coding transcript_biotype: _coding	1000	.	Cufflinks	transcript	.	FPKM "0.9216260351"
scaffold34|size436205	299717	300398	---NA---	1000	.	Cufflinks	transcript	.	FPKM "1.0574561882"
scaffold34|size436205	312477	313332	SSCA008382-PApep: supercontig: 1:JXLN01005218:656:6581:-1 gene:SSCA008382 transcript:SSCA008382-RA gene_biotype: _coding transcript_biotype: _coding	1000	.	Cufflinks	transcript	.	FPKM "1.0618613471"
scaffold34|size436205	303117	305322	---NA---	1000	.	Cufflinks	transcript	.	FPKM "3.5555494900"
scaffold34|size436205	305483	312348	SSCA008382-PApep: supercontig: 1:JXLN01005218:656:6581:-1 gene:SSCA008382 transcript:SSCA008382-RA gene_biotype: _coding transcript_biotype: _coding	1000	+	Cufflinks	transcript	.	FPKM "1.0483104002"
scaffold34|size436205	313399	318190	CG1718 gene product-ATP-binding cassette domain of the lipid subfamily The ABCA subfamily mediates the transport of a variety of lipid Mutations of members of ABCA subfamily are associated with human genetic such familial high-density lipo (HDL) neonatal surfactant degenerative and congenital keratinization The ABCA1 is involved in disorders of cholesterol transport and high-density lipo (HDL) Th…	1000	+	Cufflinks	transcript	.	FPKM "2.6298231733"
scaffold34|size436205	319346	320838	---NA---	1000	.	Cufflinks	transcript	.	FPKM "2.6624483225"
scaffold34|size436205	311069	312348	SSCA008382-PApep: supercontig: 1:JXLN01005218:656:6581:-1 gene:SSCA008382 transcript:SSCA008382-RA gene_biotype: _coding transcript_biotype: _coding	1000	.	Cufflinks	transcript	.	FPKM "0.5504908336"
scaffold34|size436205	318388	319038	---NA---	1000	-	Cufflinks	transcript	.	FPKM "4.0727023840"
scaffold34|size436205	321058	321501	---NA---	1000	.	Cufflinks	transcript	.	FPKM "3.1999804446"
scaffold34|size436205	322218	323183	---NA---	1000	.	Cufflinks	transcript	.	FPKM "1.2958864537"
scaffold113|size188869	16809	18462	SSCA003931-PApep: supercontig: 1:JXLN01010057:1850:2654:-1 gene:SSCA003931 transcript:SSCA003931-RA gene_biotype: _coding transcript_biotype: _coding	1000	.	Cufflinks	transcript	.	FPKM "5.8236817139"
scaffold34|size436205	328985	330185	CG11641 gene product-DNA-binding factors that are involved in the transcriptional regulation of key developmentalSSCA007810-PApep: supercontig: 1:JXLN01010191:14262:18461:1 gene:SSCA007810 transcript:SSCA007810-RA gene_biotype: _coding transcript_biotype: _coding	1000	.	Cufflinks	transcript	.	FPKM "2.5442057077"
scaffold34|size436205	330325	333613	CG11641 gene productSSCA007810-PApep: supercontig: 1:JXLN01010191:14262:18461:1 gene:SSCA007810 transcript:SSCA007810-RA gene_biotype: _coding transcript_biotype: _coding	1000	-	Cufflinks	transcript	.	FPKM "1.5265778577"
scaffold34|size436205	306958	307320	---NA---	1000	.	Cufflinks	transcript	.	FPKM "2.3351335773"
scaffold34|size436205	337440	338209	---NA---	1000	.	Cufflinks	transcript	.	FPKM "0.8978410990"
scaffold34|size436205	308448	309125	---NA---	1000	.	Cufflinks	transcript	.	FPKM "1.3706625116"
scaffold34|size436205	324010	328924	ATPCL gene product-ATP citrate lyase citrate- This is the citrate-binding domain of ATP citrate This domain has a RossmannSSCA006773-PApep: supercontig: 1:JXLN01010191:18785:22401:-1 gene:SSCA006773 transcript:SSCA006773-RA gene_biotype: _coding transcript_biotype: _coding	1000	+	Cufflinks	transcript	.	FPKM "8.4442982168"
scaffold34|size436205	355122	355509	---NA---	1000	.	Cufflinks	transcript	.	FPKM "1.8592210387"
scaffold34|size436205	392053	392853	Surf1 gene productSSCA008895-PApep: supercontig: 1:JXLN01010977:10441:11308:-1 gene:SSCA008895 transcript:SSCA008895-RA gene_biotype: _coding transcript_biotype: _coding	1000	-	Cufflinks	transcript	.	FPKM "1.3160267393"
scaffold34|size436205	396272	396994	---NA---	1000	+	Cufflinks	transcript	.	FPKM "1.5943972344"
scaffold34|size436205	393331	396195	---NA---	1000	.	Cufflinks	transcript	.	FPKM "1.4659552941"
scaffold113|size188869	18741	19339	---NA---	1000	.	Cufflinks	transcript	.	FPKM "1.0436132016"
scaffold34|size436205	403275	404424	---NA---	1000	+	Cufflinks	transcript	.	FPKM "4.0346045463"
scaffold34|size436205	404480	406135	SSCA001110-PApep: supercontig: 1:JXLN01013878:345:1025:1 gene:SSCA001110 transcript:SSCA001110-RA gene_biotype: _coding transcript_biotype: _coding	1000	.	Cufflinks	transcript	.	FPKM "3.4232769078"
scaffold34|size436205	410001	415977	usp gene product-The ligand binding domain of the retinoid X receptor and members of nuclear receptor The ligand binding domain of the retinoid X receptor (RXR) and Ultraspiracle (USP): This family includes two evolutionary related nuclear receptors: retinoid X receptor (RXR) and Ultraspiracle (USP) RXR is a nuclear receptor in mammalian and USP is its counterpart in The native ligand of retinoid…	1000	-	Cufflinks	transcript	.	FPKM "3.1668141958"
scaffold34|size436205	397066	400856	CG7908 gene product-Zinc-dependent metalloprotease TACE_like the tumor-necrosis factor-alpha converting releases soluble TNF-alpha from transmembrane pro-TNFSSCA007732-PApep: supercontig: 1:JXLN01010977:14648:16790:1 gene:SSCA007732 transcript:SSCA007732-RA gene_biotype: _coding transcript_biotype: _coding	1000	+	Cufflinks	transcript	.	FPKM "1.4339176807"
scaffold34|size436205	397066	400856	CG7908 gene product-Zinc-dependent metalloprotease TACE_like the tumor-necrosis factor-alpha converting releases soluble TNF-alpha from transmembrane pro-TNFSSCA007732-PApep: supercontig: 1:JXLN01010977:14648:16790:1 gene:SSCA007732 transcript:SSCA007732-RA gene_biotype: _coding transcript_biotype: _coding	1000	-	Cufflinks	transcript	.	FPKM "0.2906039598"
scaffold34|size436205	413820	414324	---NA---	1000	.	Cufflinks	transcript	.	FPKM "2.1162444883"
scaffold351|size34162	3165	4207	SSCA009509-PApep: supercontig: 1:JXLN01015041:5734:7354:1 gene:SSCA009509 transcript:SSCA009509-RA gene_biotype: _coding transcript_biotype: _coding	1000	.	Cufflinks	transcript	.	FPKM "1.0046039628"
scaffold350|size34216	9118	10075	---NA---	1000	.	Cufflinks	transcript	.	FPKM "0.7759008513"
scaffold350|size34216	13188	14752	---NA---	1000	.	Cufflinks	transcript	.	FPKM "0.5697857087"
scaffold353|size34081	19824	20356	---NA---	1000	.	Cufflinks	transcript	.	FPKM "3.9981442445"
scaffold113|size188869	59812	60352	---NA---	1000	.	Cufflinks	transcript	.	FPKM "7.0763058124"
scaffold354|size34065	70	486	---NA---	1000	.	Cufflinks	transcript	.	FPKM "2.7626586007"
scaffold354|size34065	5463	6317	---NA---	1000	.	Cufflinks	transcript	.	FPKM "3.4422228175"
scaffold354|size34065	7723	8635	---NA---	1000	.	Cufflinks	transcript	.	FPKM "0.8239936520"
scaffold354|size34065	22112	23636	---NA---	1000	.	Cufflinks	transcript	.	FPKM "0.8942013219"
scaffold354|size34065	20917	22041	---NA---	1000	.	Cufflinks	transcript	.	FPKM "1.1758722609"
scaffold351|size34162	24607	25669	mus308 gene product-DNA polymerase theta is a low-fidelity family A enzyme implicated in translesion synthesis and in somatic DNA polymerase theta is a low-fidelity family A enzyme implicated in translesion synthesis (TLS) and in somatic hypermutation (SHM) DNA-dependent DNA polymerases can be classified in six main groups based upon phylogenetic relationships with coli polymerase I (classA) coli…	1000	.	Cufflinks	transcript	.	FPKM "0.5477422280"
scaffold351|size34162	27101	28365	SSCA002990-PApep: supercontig: 1:JXLN01014446:14610:17686:-1 gene:SSCA002990 transcript:SSCA002990-RA gene_biotype: _coding transcript_biotype: _coding	1000	-	Cufflinks	transcript	.	FPKM "3.5359191689"
scaffold355|size58348	4609	7513	SSCA010051-PApep: supercontig: 1:JXLN01002674:2327:4182:-1 gene:SSCA010051 transcript:SSCA010051-RA gene_biotype: _coding transcript_biotype: _coding	1000	+	Cufflinks	transcript	.	FPKM "1.9137682683"
scaffold355|size58348	17172	17672	---NA---	1000	.	Cufflinks	transcript	.	FPKM "1.1906616402"
scaffold355|size58348	17984	20295	CG7151 gene product-PDZ domain (Also known as DHR or GLGF) PDZ domains are found in diverse signalingSSCA009484-PApep: supercontig: 1:JXLN01012983:27365:28502:-1 gene:SSCA009484 transcript:SSCA009484-RA gene_biotype: _coding transcript_biotype: _coding	1000	+	Cufflinks	transcript	.	FPKM "1.6823356647"
scaffold113|size188869	19546	20749	---NA---	1000	.	Cufflinks	transcript	.	FPKM "0.5146928959"
scaffold35|size434843	71217	71551	---NA---	1000	.	Cufflinks	transcript	.	FPKM "2.7759585747"
scaffold35|size434843	67507	69863	CG9362 gene product-maleylacetoacetate Maleylacetoacetate isomerase is an enzyme of tyrosine and phenylalanine It requires glutathione and belongs by homology to the zeta family of glutathione S- The enzyme (EC ) is described as active also on and the example from a Ralstonia catabolic plasmid is described as a maleylpyruvate isomerase involved in gentisateSSCA004737-PApep: supercontig: 1:JXLN010…	1000	.	Cufflinks	transcript	.	FPKM "2.9290788108"
scaffold35|size434843	72206	72941	---NA---	1000	.	Cufflinks	transcript	.	FPKM "0.6810319672"
scaffold35|size434843	73882	74710	CG6913 gene productSSCA005085-PApep: supercontig: 1:JXLN01013588:476:1073:-1 gene:SSCA005085 transcript:SSCA005085-RA gene_biotype: _coding transcript_biotype: _coding	1000	.	Cufflinks	transcript	.	FPKM "1.2229944949"
scaffold35|size434843	75704	76510	---NA---	1000	.	Cufflinks	transcript	.	FPKM "0.7236519049"
scaffold35|size434843	76563	77065	---NA---	1000	.	Cufflinks	transcript	.	FPKM "2.1296325654"
scaffold35|size434843	77569	79378	Orc2 gene product-Origin recognition complex subunit All DNA replication initiation is driven by a single conserved eukaryotic initiator complex termed he origin recognition complex (ORC) The ORC is a six The function of ORC is reviewedSSCA006245-PApep: supercontig: 1:JXLN01010315:15:900:-1 gene:SSCA006245 transcript:SSCA006245-RA gene_biotype: _coding transcript_biotype: _coding	1000	.	Cufflinks	transcript	.	FPKM "2.2115377215"
scaffold35|size434843	82191	84522	PEK gene product-Catalytic domain of the Serine Threonine eukaryotic translation Initiation Factor 2-Alpha STKs catalyze the transfer of the gamma-phosphoryl group from ATP to serine threonine residues on EIF2AKs phosphorylate the alpha subunit of eIF- resulting in the downregulation of eIF-2 phosphorylation is induced in response to cellular stresses including virus heat nutrient and the accummu…	1000	.	Cufflinks	transcript	.	FPKM "0.5290792680"
scaffold35|size434843	82191	84522	PEK gene product-Catalytic domain of the Serine Threonine eukaryotic translation Initiation Factor 2-Alpha STKs catalyze the transfer of the gamma-phosphoryl group from ATP to serine threonine residues on EIF2AKs phosphorylate the alpha subunit of eIF- resulting in the downregulation of eIF-2 phosphorylation is induced in response to cellular stresses including virus heat nutrient and the accummu…	1000	+	Cufflinks	transcript	.	FPKM "1.8981285429"
scaffold35|size434843	92823	93205	alien gene product-PCI This domain has also been called the PINT motif ( Int- Nip-1 and TRIP-15)SSCA008262-PApep: supercontig: 1:JXLN01003334:40:1813:1 gene:SSCA008262 transcript:SSCA008262-RA gene_biotype: _coding transcript_biotype: _coding	1000	+	Cufflinks	transcript	.	FPKM "5.2894928653"
scaffold113|size188869	61516	61981	---NA---	1000	.	Cufflinks	transcript	.	FPKM "1.7419129843"
scaffold35|size434843	94790	96903	-Serine-threonine kinase This serine-threonine kinase number 19 is expressed from the MHC and predominantly in the kinases are involved in signal transduction pathways and play fundamental roles in the regulation of cell This is a novel Ser Thr that has Mn2+-dependent kinase activity that phosphorylates alpha -casein at Ser Thr residues and histone at Ser It can be covalently modified by the reac…	1000	.	Cufflinks	transcript	.	FPKM "1.1253511573"
scaffold35|size434843	85424	91381	Uba2 gene product-Ubiquitin activating enzyme (E1) repeat a highly conserved small present universally in eukaryotic is part of cascade to attach ubiquitin (Ub) covalently to substrate This cascade consists of activating (E1) conjugating (E2) and or ligating (E3) enzymes and then targets them for degradation by the 26S E1 activates ubiquitin by C-terminal and subsequently forms a highly reactive …	1000	+	Cufflinks	transcript	.	FPKM "4.9999073859"
scaffold35|size434843	97136	98547	---NA---	1000	.	Cufflinks	transcript	.	FPKM "1.8088805889"
scaffold35|size434843	97297	98547	---NA---	1000	-	Cufflinks	transcript	.	FPKM "0.7660311620"
scaffold35|size434843	99890	100587	---NA---	1000	.	Cufflinks	transcript	.	FPKM "1.0243462363"
scaffold35|size434843	79447	81898	CG2852 gene product [alt 1]-cyclophilin_ABH_like: Cyclophilin B and H-like cyclophilin-type peptidylprolyl cis- trans isomerase (PPIase) This family represents the archetypal cystolic cyclophilin human cyclophilins B and PPIase is an enzyme which accelerates folding by catalyzing the cis-trans isomerization of the peptide bonds preceding proline These enzymes have been implicated in folding proce…	1000	+	Cufflinks	transcript	.	FPKM "7.8563750323"
scaffold35|size434843	104200	105286	unc-104 gene productSSCA002977-PApep: supercontig: 1:JXLN01003334:8906:14957:1 gene:SSCA002977 transcript:SSCA002977-RA gene_biotype: _coding transcript_biotype: _coding	1000	.	Cufflinks	transcript	.	FPKM "0.6646888199"
scaffold35|size434843	81035	81876	CG2852 gene product [alt 1]-cyclophilin_ABH_like: Cyclophilin B and H-like cyclophilin-type peptidylprolyl cis- trans isomerase (PPIase) This family represents the archetypal cystolic cyclophilin human cyclophilins B and PPIase is an enzyme which accelerates folding by catalyzing the cis-trans isomerization of the peptide bonds preceding proline These enzymes have been implicated in folding proce…	1000	-	Cufflinks	transcript	.	FPKM "16.6026251276"
scaffold35|size434843	102623	103483	unc-104 gene product-Kinesin motor KIF1_like Kinesin motor KIF1_like KIF1A (Unc104) transports synaptic vesicles to the nerve KIF1B has been implicated in transport of Both s are expressed in This catalytic (head) domain has ATPase activity and belongs to the larger group of P-loop Kinesins are microtubule-dependent molecular motors that play important roles in intracellular transport and in cell…	1000	+	Cufflinks	transcript	.	FPKM "1.2850865241"
scaffold35|size434843	106333	107411	unc-104 gene product-Kinesin This domain family is found in and is typically between 131 and 151 amino acids in The family is found in association with There is a single completely conserved residue W that may be functionallySSCA002977-PApep: supercontig: 1:JXLN01003334:8906:14957:1 gene:SSCA002977 transcript:SSCA002977-RA gene_biotype: _coding transcript_biotype: _coding	1000	.	Cufflinks	transcript	.	FPKM "0.7963970313"
scaffold113|size188869	62358	62911	---NA---	1000	.	Cufflinks	transcript	.	FPKM "1.2225106934"
scaffold35|size434843	107791	109862	unc-104 gene product-KIFIA and KIFIB pleckstrin homology (PH) The kinesin-3 family motors KIFIA (Caenorhabditis elegans homolog unc-104) and KIFIB transport synaptic vesicle precursors that contain synaptic vesicle such as synaptotagmin and the small GTPase but they do not transport organelles that contain plasma membrane They have a N-terminal motor followed by a coiled-coil and a C-terminal PH …	1000	.	Cufflinks	transcript	.	FPKM "1.4876188563"
scaffold35|size434843	112273	113188	SSCA007236-PApep: supercontig: 1:JXLN01012222:1115:1866:-1 gene:SSCA007236 transcript:SSCA007236-RA gene_biotype: _coding transcript_biotype: _coding	1000	.	Cufflinks	transcript	.	FPKM "2.6156712579"
scaffold35|size434843	115832	116366	---NA---	1000	.	Cufflinks	transcript	.	FPKM "1.3966820473"
scaffold35|size434843	117967	120753	U2af50 gene product-RNA recognition motif 1 found in U2 large nuclear ribonucleo auxiliary factor U2AF 65 kDa subunit (U2AF65) and similar The subfamily corresponds to the RRM1 of U2AF65 and also termed is the large subunit of U2 small nuclear ribonucleo (snRNP) auxiliary factor (U2AF) which has been implicated in the recruitment of U2 snRNP to pre-mRNAs and is a highly conserved heterodimer comp…	1000	+	Cufflinks	transcript	.	FPKM "5.3567891205"
scaffold35|size434843	140356	141519	CG8679 gene product-198401cd10454, GIY-YIG_COG3680_Meta, GIY-YIG domain of hypothetical proteins from Metazoa. Members of this family are functionally uncharacterized hypothetical proteins from Metazoa. They have bacterial homologs that display sequence homology with the catalytic GIY-YIG domain of bacterial UvrC DNA repair proteins. However, unlike their bacterial relatives, these Metazoan prote…	1000	.	Cufflinks	transcript	.	FPKM "2.0282539811"
scaffold35|size434843	144588	144911	---NA---	1000	.	Cufflinks	transcript	.	FPKM "2.7257336248"
scaffold35|size434843	141623	144487	Dsor1 gene product-Catalytic domain of the dual-specificity Mitogen-Activated Kinase PKs catalyze the transfer of the gamma-phosphoryl group from ATP to serine threonine (ST) or tyrosine residues on MAPKKs are dual-specificity PKs that phosphorylate their downstream at specific threonine and tyrosine The MAPK signaling pathways are important mediators of cellular responses to extracellular The pa…	1000	-	Cufflinks	transcript	.	FPKM "6.6370251753"
scaffold35|size434843	145206	147088	CG17386 gene product-La RNA-binding domain of La-related This domain is found in animal and plant s related to the La A variety of La-related s (LARPs or La ribonucleo s) with differing domain appear to function as RNA-binding s in eukaryotic cellularSSCA003921-PApep: supercontig: 1:JXLN01012651:6432:11577:-1 gene:SSCA003921 transcript:SSCA003921-RA gene_biotype: _coding transcript_biotype: _codi…	1000	.	Cufflinks	transcript	.	FPKM "4.3208769748"
scaffold35|size434843	154048	154650	CG1749 gene productSSCA001648-PApep: supercontig: 1:JXLN01002927:3193:4441:1 gene:SSCA001648 transcript:SSCA001648-RA gene_biotype: _coding transcript_biotype: _coding	1000	.	Cufflinks	transcript	.	FPKM "5.3925836976"
scaffold35|size434843	147156	153005	CG6963 gene product [alt 1]-Catalytic domain of the Serine Threonine Casein Kinase STKs catalyze the transfer of the gamma-phosphoryl group from ATP to serine threonine residues on CK1 phosphorylates a variety of substrates including transcription and splice cytoskeletal viral and membrane-associated There are mutliple isoforms of CK1 and in seven isoforms ( gamma1- and epsilon) have been These i…	1000	-	Cufflinks	transcript	.	FPKM "5.8532583966"
scaffold1016|size20380	10017	10353	---NA---	1000	.	Cufflinks	transcript	.	FPKM "2.9880284872"
scaffold113|size188869	53635	54320	CG12262 gene product-Short chain acyl- dehydrogenases and eukaryotic short branched chain acyl- Short chain acyl- dehydrogenase (SCAD) SCAD is a mitochondrial beta-oxidation It catalyzes the alpha,beta dehydrogenation of the corresponding trans-enoyl- by which becomes The reduced form of SCAD is reoxidized in the oxidative half-reaction by electron-transferring flavo (ETF) from which the electron…	1000	.	Cufflinks	transcript	.	FPKM "1.6483965831"
scaffold35|size434843	166222	166770	---NA---	1000	.	Cufflinks	transcript	.	FPKM "1.0844697499"
scaffold35|size434843	116438	117859	SSCA005432-PApep: supercontig: 1:JXLN01006656:839:1751:1 gene:SSCA005432 transcript:SSCA005432-RA gene_biotype: _coding transcript_biotype: _coding	1000	.	Cufflinks	transcript	.	FPKM "152.3706508307"
scaffold35|size434843	168335	168946	Pez gene product-Band Also known as ezrin radixin moesin (ERM) Present in tyrosine Plasma membrane-binding These s play structural and regulatory roles in the assembly and stabilization of specialized plasmamembrane Some PDZ domain containing s bind one or more of this Now includesSSCA006879-PApep: supercontig: 1:JXLN01013292:8515:9919:-1 gene:SSCA006879 transcript:SSCA006879-RA gene_biotype: _co…	1000	.	Cufflinks	transcript	.	FPKM "0.8797314549"
scaffold35|size434843	172945	173278	---NA---	1000	.	Cufflinks	transcript	.	FPKM "2.5407278787"
scaffold35|size434843	178160	182231	mew gene productSSCA006653-PApep: supercontig: 1:JXLN01015650:4271:8541:-1 gene:SSCA006653 transcript:SSCA006653-RA gene_biotype: _coding transcript_biotype: _coding	1000	+	Cufflinks	transcript	.	FPKM "1.5540925221"
scaffold35|size434843	192866	194191	---NA---	1000	.	Cufflinks	transcript	.	FPKM "1.0176049664"
scaffold35|size434843	122754	124379	SSCA001180-PApep: supercontig: 1:JXLN01008998:4205:5132:-1 gene:SSCA001180 transcript:SSCA001180-RA gene_biotype: _coding transcript_biotype: _coding	1000	.	Cufflinks	transcript	.	FPKM "45.1771395753"
scaffold35|size434843	122754	124327	SSCA001180-PApep: supercontig: 1:JXLN01008998:4205:5132:-1 gene:SSCA001180 transcript:SSCA001180-RA gene_biotype: _coding transcript_biotype: _coding	1000	+	Cufflinks	transcript	.	FPKM "77.0699258204"
scaffold35|size434843	125426	127930	:GH02419 gene product-N-terminal catalytic domain of lysosomal alpha-mannosidase and similar s glycoside hydrolase family 38 (GH38) The subfamily is represented by lysosomal alpha-mannosidase ( EC ) which is a broad specificity exoglycosidase hydrolyzing all known alpha 1,2- alpha 1,3- and alpha 1,6-mannosidic linkages from numerous high mannose type LAM is expressed in all tissues and in many In…	1000	-	Cufflinks	transcript	.	FPKM "0.7848771683"
scaffold35|size434843	125426	127930	:GH02419 gene product-N-terminal catalytic domain of lysosomal alpha-mannosidase and similar s glycoside hydrolase family 38 (GH38) The subfamily is represented by lysosomal alpha-mannosidase ( EC ) which is a broad specificity exoglycosidase hydrolyzing all known alpha 1,2- alpha 1,3- and alpha 1,6-mannosidic linkages from numerous high mannose type LAM is expressed in all tissues and in many In…	1000	.	Cufflinks	transcript	.	FPKM "0.7657364935"
scaffold113|size188869	63019	63490	---NA---	1000	.	Cufflinks	transcript	.	FPKM "1.5740925057"
scaffold35|size434843	128091	131802	CG12736 gene product-elongation factor TuSSCA009549-PApep: supercontig: 1:JXLN01013170:2725:4322:-1 gene:SSCA009549 transcript:SSCA009549-RA gene_biotype: _coding transcript_biotype: _coding	1000	+	Cufflinks	transcript	.	FPKM "4.1135294421"
scaffold35|size434843	256919	258532	SSCA001328-PApep: supercontig: 1:JXLN01012950:33382:35897:-1 gene:SSCA001328 transcript:SSCA001328-RA gene_biotype: _coding transcript_biotype: _coding	1000	+	Cufflinks	transcript	.	FPKM "0.9608022738"
scaffold35|size434843	258187	258532	SSCA010330-PApep: supercontig: 1:JXLN01012950:31157:33064:-1 gene:SSCA010330 transcript:SSCA010330-RA gene_biotype: _coding transcript_biotype: _coding	1000	.	Cufflinks	transcript	.	FPKM "5.2168699189"
scaffold35|size434843	132084	139006	CG9882 gene product-Mitochondrial morphogenesis This family of s regulate mitochondrial morphogenesis via a mechanism which is independent of mitofusins and dynamin-relatedSSCA003611-PApep: supercontig: 1:JXLN01011156:15236:16414:1 gene:SSCA003611 transcript:SSCA003611-RA gene_biotype: _coding transcript_biotype: _coding	1000	-	Cufflinks	transcript	.	FPKM "2.5239315438"
scaffold35|size434843	258596	261031	SSCA010330-PApep: supercontig: 1:JXLN01012950:31157:33064:-1 gene:SSCA010330 transcript:SSCA010330-RA gene_biotype: _coding transcript_biotype: _coding	1000	.	Cufflinks	transcript	.	FPKM "1.5187122885"
scaffold35|size434843	258596	261031	SSCA010330-PApep: supercontig: 1:JXLN01012950:31157:33064:-1 gene:SSCA010330 transcript:SSCA010330-RA gene_biotype: _coding transcript_biotype: _coding	1000	+	Cufflinks	transcript	.	FPKM "2.5657221650"
scaffold35|size434843	261469	262546	---NA---	1000	.	Cufflinks	transcript	.	FPKM "1.0910295865"
scaffold35|size434843	194824	204918	Eaat1 gene product-Sodium:dicarboxylate symporterSSCA003385-PApep: supercontig: 1:JXLN01008009:7669:20718:1 gene:SSCA003385 transcript:SSCA003385-RA gene_biotype: _coding transcript_biotype: _coding	1000	-	Cufflinks	transcript	.	FPKM "2.8413414171"
scaffold35|size434843	194824	199558	SSCA003385-PApep: supercontig: 1:JXLN01008009:7669:20718:1 gene:SSCA003385 transcript:SSCA003385-RA gene_biotype: _coding transcript_biotype: _coding	1000	+	Cufflinks	transcript	.	FPKM "0.9908817309"
scaffold35|size434843	200295	201145	---NA---	1000	.	Cufflinks	transcript	.	FPKM "0.6193910393"
scaffold113|size188869	21720	22431	---NA---	1000	.	Cufflinks	transcript	.	FPKM "1.9940610303"
scaffold35|size434843	205658	207508	---NA---	1000	.	Cufflinks	transcript	.	FPKM "1.3032157873"
scaffold35|size434843	208995	210211	---NA---	1000	.	Cufflinks	transcript	.	FPKM "1.5245903810"
scaffold35|size434843	211505	212573	---NA---	1000	.	Cufflinks	transcript	.	FPKM "0.4874949511"
scaffold35|size434843	212719	213371	---NA---	1000	.	Cufflinks	transcript	.	FPKM "0.9627969112"
scaffold35|size434843	214409	216568	Eaat2 gene product-Sodium:dicarboxylate symporterSSCA003385-PApep: supercontig: 1:JXLN01008009:7669:20718:1 gene:SSCA003385 transcript:SSCA003385-RA gene_biotype: _coding transcript_biotype: _coding	1000	.	Cufflinks	transcript	.	FPKM "0.4605191193"
scaffold35|size434843	217898	218947	---NA---	1000	.	Cufflinks	transcript	.	FPKM "1.5749932515"
scaffold35|size434843	214409	217834	Eaat2 gene product-Sodium:dicarboxylate symporterSSCA003385-PApep: supercontig: 1:JXLN01008009:7669:20718:1 gene:SSCA003385 transcript:SSCA003385-RA gene_biotype: _coding transcript_biotype: _coding	1000	-	Cufflinks	transcript	.	FPKM "1.9428784130"
scaffold35|size434843	281502	281821	---NA---	1000	.	Cufflinks	transcript	.	FPKM "5.4746302319"
scaffold35|size434843	282142	283242	---NA---	1000	+	Cufflinks	transcript	.	FPKM "1.1937651603"
scaffold35|size434843	286453	288061	CG10306 gene product-MRP- Mitochondrial ribosomal MRP-L51 is a family of small s from the intact 55 S mitochondrial It has otherwise been referred to as bMRP- The exact function of this family is notSSCA003949-PApep: supercontig: 1:JXLN01011622:17575:18261:-1 gene:SSCA003949 transcript:SSCA003949-RA gene_biotype: _coding transcript_biotype: _coding	1000	+	Cufflinks	transcript	.	FPKM "9.6558002012"
scaffold113|size188869	54417	54789	CG12262 gene product-Acyl- Acyl- N-terminal The N-terminal domain of Acyl- dehydrogenase is an all-alphaSSCA008942-PApep: supercontig: 1:JXLN01000444:14232:15521:-1 gene:SSCA008942 transcript:SSCA008942-RA gene_biotype: _coding transcript_biotype: _coding	1000	.	Cufflinks	transcript	.	FPKM "2.2098007095"
scaffold35|size434843	288144	291518	CG3495 gene product-GDP-fucose extended (e) GDP-fucose synthetase (aka 5-epimerase-4-reductase) acts in the NADP-dependent synthesis of GDP-fucose from GDP- Two activities have been proposed for the same active site: epimerization and s in this subgroup are extended which have a characteristic active site tetrad and an NADP-binding [AT] that is a close match to the archetypical Extended SDRs are …	1000	+	Cufflinks	transcript	.	FPKM "1.1874532643"
scaffold35|size434843	288144	291518	CG3495 gene product-GDP-fucose extended (e) GDP-fucose synthetase (aka 5-epimerase-4-reductase) acts in the NADP-dependent synthesis of GDP-fucose from GDP- Two activities have been proposed for the same active site: epimerization and s in this subgroup are extended which have a characteristic active site tetrad and an NADP-binding [AT] that is a close match to the archetypical Extended SDRs are …	1000	-	Cufflinks	transcript	.	FPKM "5.2070860377"
scaffold35|size434843	291581	294374	CG3633 gene product-membrane ATPase kinaseSSCA007608-PApep: supercontig: 1:JXLN01011622:22723:23715:-1 gene:SSCA007608 transcript:SSCA007608-RA gene_biotype: _coding transcript_biotype: _coding	1000	.	Cufflinks	transcript	.	FPKM "4.0443623784"
scaffold35|size434843	294448	297317	CG8449 gene product-SSCA008104-PApep: supercontig: 1:JXLN01011622:24413:26167:1 gene:SSCA008104 transcript:SSCA008104-RA gene_biotype: _coding transcript_biotype: _coding	1000	+	Cufflinks	transcript	.	FPKM "1.3952602096"
scaffold35|size434843	295607	297317	CG8449 gene product-SSCA008104-PApep: supercontig: 1:JXLN01011622:24413:26167:1 gene:SSCA008104 transcript:SSCA008104-RA gene_biotype: _coding transcript_biotype: _coding	1000	.	Cufflinks	transcript	.	FPKM "1.3748204544"
scaffold35|size434843	297443	298076	---NA---	1000	+	Cufflinks	transcript	.	FPKM "11.9760213983"
scaffold35|size434843	298171	299849	CG1218 gene product-uncharacterized conserved (DUF2228) This is a family of conserved s of approximately 700 residues found from worms to---NA---	1000	.	Cufflinks	transcript	.	FPKM "2.5811304789"
scaffold35|size434843	300039	301629	CG8149 gene productSSCA009921-PApep: supercontig: 1:JXLN01011622:27434:28422:1 gene:SSCA009921 transcript:SSCA009921-RA gene_biotype: _coding transcript_biotype: _coding	1000	+	Cufflinks	transcript	.	FPKM "3.5760105482"
scaffold35|size434843	300299	301629	CG8149 gene productSSCA009921-PApep: supercontig: 1:JXLN01011622:27434:28422:1 gene:SSCA009921 transcript:SSCA009921-RA gene_biotype: _coding transcript_biotype: _coding	1000	.	Cufflinks	transcript	.	FPKM "1.0427765014"
scaffold35|size434843	302545	303131	CG9892 gene product-Eye pigment and drug resistance transporter subfamily G of the ATP-binding cassette ABCG transporters are involved in eye pigment (EP) precursor regulation of lipid-trafficking and pleiotropic drug resistance (DR) DR is a well-described phenomenon occurring in fungi and shares several similarities with processes in bacteria and higher Compared to other members of the ABC trans…	1000	.	Cufflinks	transcript	.	FPKM "1.1216570391"
scaffold113|size188869	65347	66351	CG5892 gene product-N-terminal domain in elegans NRF-6 (Nose Resistant to Fluoxetine-4) and NDG-4 (resistant to nordihydroguaiaretic acid-4) Also present in several other worm and flySSCA000694-PApep: supercontig: 1:JXLN01010681:1411:2693:1 gene:SSCA000694 transcript:SSCA000694-RA gene_biotype: _coding transcript_biotype: _coding	1000	.	Cufflinks	transcript	.	FPKM "0.9141499225"
scaffold35|size434843	304793	305761	CG4822 gene product [alt 2]-White pigment homolog of ABCG transporter The White subfamily represents ABC transporters homologous to the Drosophila white which acts as a dimeric importer for eye pigment The eye pigmentation of Drosophila is developed from the synthesis and deposition in the cells of red which are synthesized from and brown which are synthesized from The pigment precursors are enco…	1000	.	Cufflinks	transcript	.	FPKM "0.7171750245"
scaffold35|size434843	305846	307367	Dhfr gene product-bifunctional dihydrofolate reductase-thymidylate synthaseSSCA004786-PApep: supercontig: 1:JXLN01003093:4443:5057:1 gene:SSCA004786 transcript:SSCA004786-RA gene_biotype: _coding transcript_biotype: _coding	1000	.	Cufflinks	transcript	.	FPKM "5.6573304091"
scaffold35|size434843	307486	308740	CG8866 gene product-Catalytic domain of the Serine Threonine Unc-51-like kinase STKs catalyze the transfer of the gamma-phosphoryl group from ATP to serine threonine residues on The ATG1 ULK complex is conserved from yeast to humans and it plays a critical role in the initiation of the intracellular system that leads to the lysosomal degradation of cellular components and their recycling into bas…	1000	.	Cufflinks	transcript	.	FPKM "1.7154023017"
scaffold35|size434843	283828	286289	CG6767 gene product [alt 2]-ribose-phosphate pyrophosphokinaseSSCA002458-PApep: supercontig: 1:JXLN01012950:10974:11828:1 gene:SSCA002458 transcript:SSCA002458-RA gene_biotype: _coding transcript_biotype: _coding	1000	-	Cufflinks	transcript	.	FPKM "9.0086754281"
scaffold35|size434843	309533	310227	-Acid This family contains phosphatase enzymes and other s of the HAD It includes MDP-1 which is a eukaryotic magnesium-dependent acidSSCA008121-PApep: supercontig: 1:JXLN01003093:19:893:-1 gene:SSCA008121 transcript:SSCA008121-RA gene_biotype: _coding transcript_biotype: _coding	1000	.	Cufflinks	transcript	.	FPKM "2.8703874204"
scaffold35|size434843	335903	338905	---NA---	1000	-	Cufflinks	transcript	.	FPKM "3.2849161024"
scaffold35|size434843	352796	353571	---NA---	1000	.	Cufflinks	transcript	.	FPKM "1.0156515006"
scaffold35|size434843	353905	354444	---NA---	1000	.	Cufflinks	transcript	.	FPKM "1.0591564154"
scaffold35|size434843	341171	347923	cathD gene product-Eukaryotic aspartyl Aspartyl (acid) proteases include and Two-domain probably arising from ancestral This family does not include the retroviral nor retrotransposon proteases (pfam00077) which are much smaller and appear to be homologous to a single domain of the eukaryotic aspSSCA010629-PApep: supercontig: 1:JXLN01013814:363:1171:1 gene:SSCA010629 transcript:SSCA010629-RA gene…	1000	+	Cufflinks	transcript	.	FPKM "1.3939315464"
scaffold35|size434843	343887	347923	cathD gene product-Eukaryotic aspartyl Aspartyl (acid) proteases include and Two-domain probably arising from ancestral This family does not include the retroviral nor retrotransposon proteases (pfam00077) which are much smaller and appear to be homologous to a single domain of the eukaryotic aspSSCA010629-PApep: supercontig: 1:JXLN01013814:363:1171:1 gene:SSCA010629 transcript:SSCA010629-RA gene…	1000	-	Cufflinks	transcript	.	FPKM "6.5529274387"
scaffold113|size188869	55507	56129	---NA---	1000	.	Cufflinks	transcript	.	FPKM "1.2863048548"
scaffold35|size434843	357236	360717	SSCA009430-PApep: supercontig: 1:JXLN01009966:4500:5835:-1 gene:SSCA009430 transcript:SSCA009430-RA gene_biotype: _coding transcript_biotype: _coding	1000	+	Cufflinks	transcript	.	FPKM "11.6457068158"
scaffold35|size434843	366214	367029	---NA---	1000	.	Cufflinks	transcript	.	FPKM "1.7832441040"
scaffold35|size434843	279962	281444	CG7396 gene productSSCA004551-PApep: supercontig: 1:JXLN01012950:15442:17506:-1 gene:SSCA004551 transcript:SSCA004551-RA gene_biotype: _coding transcript_biotype: _coding	1000	+	Cufflinks	transcript	.	FPKM "9.2560039314"
scaffold35|size434843	367213	369575	21 gene product-GST_N Class Delta and Epsilon subfamily GSTs are cytosolic dimeric s involved in cellular detoxification by catalyzing the conjugation of glutathione (GSH) with a wide range of endogenous and xenobiotic alkylating including therapeutic environmental toxins and products of oxidative GSTs also show GSH peroxidase activity and are involved in the synthesis of prostaglandins and The G…	1000	+	Cufflinks	transcript	.	FPKM "5.0337955351"
scaffold35|size434843	364477	365926	SSCA001677-PApep: supercontig: 1:JXLN01011622:42413:43309:-1 gene:SSCA001677 transcript:SSCA001677-RA gene_biotype: _coding transcript_biotype: _coding	1000	+	Cufflinks	transcript	.	FPKM "21.7734560323"
scaffold35|size434843	373048	373858	---NA---	1000	.	Cufflinks	transcript	.	FPKM "11.8037989852"
scaffold35|size434843	377302	377513	---NA---	1000	.	Cufflinks	transcript	.	FPKM "20.5988345349"
scaffold35|size434843	374654	377160	gene product-C2 domain second repeat present in Synaptotagmin is a membrane-trafficking characterized by a N-terminal transmembrane a and 2 C-terminal C2 There are several classes of Previously all synaptotagmins were thought to be calcium sensors in the regulation of neurotransmitter release and hormone but it has been shown that not all of them bind Of the 17 identified synaptotagmins only 8 bi…	1000	-	Cufflinks	transcript	.	FPKM "4.7066820644"
scaffold35|size434843	384655	386167	:LD29885 gene productSSCA004874-PApep: supercontig: 1:JXLN01012166:307:4696:1 gene:SSCA004874 transcript:SSCA004874-RA gene_biotype: _coding transcript_biotype: _coding	1000	+	Cufflinks	transcript	.	FPKM "6.0799862004"
scaffold35|size434843	370163	371596	---NA---	1000	+	Cufflinks	transcript	.	FPKM "3.6983211629"
scaffold113|size188869	66430	68384	SSCA000849-PApep: supercontig: 1:JXLN01016598:661:2438:1 gene:SSCA000849 transcript:SSCA000849-RA gene_biotype: _coding transcript_biotype: _coding	1000	+	Cufflinks	transcript	.	FPKM "2.1992485939"
scaffold35|size434843	371923	372574	---NA---	1000	.	Cufflinks	transcript	.	FPKM "4.1121678076"
scaffold35|size434843	379573	384586	CG8798 gene product-endopeptidase This the ATP-dependent serine endopeptidase is induced by heat shock and other stresses in and other The yeast designated is located in the mitochondrial required for mitochondrial and also induced by heatSSCA004874-PApep: supercontig: 1:JXLN01012166:307:4696:1 gene:SSCA004874 transcript:SSCA004874-RA gene_biotype: _coding transcript_biotype: _coding	1000	+	Cufflinks	transcript	.	FPKM "3.1615288482"
scaffold35|size434843	391039	392580	SSCA006682-PApep: supercontig: 1:JXLN01012166:8674:9261:-1 gene:SSCA006682 transcript:SSCA006682-RA gene_biotype: _coding transcript_biotype: _coding	1000	.	Cufflinks	transcript	.	FPKM "3.9182352356"
scaffold35|size434843	392735	393946	SSCA000342-PApep: supercontig: 1:JXLN01012166:10285:11377:-1 gene:SSCA000342 transcript:SSCA000342-RA gene_biotype: _coding transcript_biotype: _coding	1000	+	Cufflinks	transcript	.	FPKM "2.8682221574"
scaffold35|size434843	386280	390932	CG9361 gene product-Ion This family includes the two membrane helix type ion channels found inSSCA000820-PApep: supercontig: 1:JXLN01012166:5324:6980:1 gene:SSCA000820 transcript:SSCA000820-RA gene_biotype: _coding transcript_biotype: _coding	1000	+	Cufflinks	transcript	.	FPKM "5.3691947204"
scaffold35|size434843	392735	394736	SSCA000342-PApep: supercontig: 1:JXLN01012166:10285:11377:-1 gene:SSCA000342 transcript:SSCA000342-RA gene_biotype: _coding transcript_biotype: _coding	1000	-	Cufflinks	transcript	.	FPKM "2.1859072059"
scaffold35|size434843	402629	403604	jim gene product [alt 1]-Zinc C2H2 The C2H2 zinc finger is a classical zinc finger C2H2-type zinc fingers are ubiquitous more than 1% of all mammalian s are to contain at least one zinc They often function as DNA or binding structural such as in eukaryotic transcription and therefore they play important roles in cellular processes such as and C2H2 zinc finger s contain from 1 to more than 30 zinc…	1000	.	Cufflinks	transcript	.	FPKM "1.7059494783"
scaffold35|size434843	395309	397657	CG9518 gene product-choline dehydrogenaseSSCA003994-PApep: supercontig: 1:JXLN01012166:12285:14591:-1 gene:SSCA003994 transcript:SSCA003994-RA gene_biotype: _coding transcript_biotype: _coding	1000	-	Cufflinks	transcript	.	FPKM "29.9962873116"
scaffold35|size434843	404378	406679	CG15436 gene product-Zinc C2H2 The C2H2 zinc finger is a classical zinc finger C2H2-type zinc fingers are ubiquitous more than 1% of all mammalian s are to contain at least one zinc They often function as DNA or binding structural such as in eukaryotic transcription and therefore they play important roles in cellular processes such as and C2H2 zinc finger s contain from 1 to more than 30 zinc fin…	1000	.	Cufflinks	transcript	.	FPKM "2.3865209355"
scaffold35|size434843	397859	400445	CG9503 gene product-choline dehydrogenaseSSCA003994-PApep: supercontig: 1:JXLN01012166:12285:14591:-1 gene:SSCA003994 transcript:SSCA003994-RA gene_biotype: _coding transcript_biotype: _coding	1000	-	Cufflinks	transcript	.	FPKM "1.7474498239"
scaffold113|size188869	68470	69424	SSCA000849-PApep: supercontig: 1:JXLN01016598:661:2438:1 gene:SSCA000849 transcript:SSCA000849-RA gene_biotype: _coding transcript_biotype: _coding	1000	+	Cufflinks	transcript	.	FPKM "2.9960874392"
scaffold35|size434843	407261	409880	CG3419 gene productSSCA001041-PApep: supercontig: 1:JXLN01017472:2498:3476:-1 gene:SSCA001041 transcript:SSCA001041-RA gene_biotype: _coding transcript_biotype: _coding	1000	-	Cufflinks	transcript	.	FPKM "3.6786300015"
scaffold35|size434843	409979	410788	---NA---	1000	.	Cufflinks	transcript	.	FPKM "1.2602926770"
scaffold35|size434843	410875	411476	---NA---	1000	.	Cufflinks	transcript	.	FPKM "1.3513944419"
scaffold35|size434843	411664	412991	---NA---	1000	.	Cufflinks	transcript	.	FPKM "3.1457690772"
scaffold35|size434843	423015	424433	---NA---	1000	.	Cufflinks	transcript	.	FPKM "1.2569146312"
scaffold35|size434843	426729	427329	---NA---	1000	.	Cufflinks	transcript	.	FPKM "3.8908806857"
scaffold35|size434843	226369	227695	---NA---	1000	.	Cufflinks	transcript	.	FPKM "0.6340786594"
scaffold35|size434843	413957	415431	SSCA006840-PApep: supercontig: 1:JXLN01017427:7899:8851:1 gene:SSCA006840 transcript:SSCA006840-RA gene_biotype: _coding transcript_biotype: _coding	1000	+	Cufflinks	transcript	.	FPKM "5.5772697459"
scaffold35|size434843	230370	231412	---NA---	1000	.	Cufflinks	transcript	.	FPKM "0.5678196312"
scaffold35|size434843	238385	239168	---NA---	1000	.	Cufflinks	transcript	.	FPKM "0.6784656047"
scaffold113|size188869	69500	70502	SSCA000849-PApep: supercontig: 1:JXLN01016598:661:2438:1 gene:SSCA000849 transcript:SSCA000849-RA gene_biotype: _coding transcript_biotype: _coding	1000	+	Cufflinks	transcript	.	FPKM "5.4836785833"
scaffold35|size434843	319214	322362	---NA---	1000	.	Cufflinks	transcript	.	FPKM "8.4199660741"
scaffold35|size434843	310447	318815	zinc-finger-motif- gene product-Zinc C2H2 The C2H2 zinc finger is a classical zinc finger C2H2-type zinc fingers are ubiquitous more than 1% of all mammalian s are to contain at least one zinc They often function as DNA or binding structural such as in eukaryotic transcription and therefore they play important roles in cellular processes such as and C2H2 zinc finger s contain from 1 to more than …	1000	+	Cufflinks	transcript	.	FPKM "2.6103017993"
scaffold35|size434843	310917	319676	zinc-finger-motif- gene product-Zinc C2H2 The C2H2 zinc finger is a classical zinc finger C2H2-type zinc fingers are ubiquitous more than 1% of all mammalian s are to contain at least one zinc They often function as DNA or binding structural such as in eukaryotic transcription and therefore they play important roles in cellular processes such as and C2H2 zinc finger s contain from 1 to more than …	1000	-	Cufflinks	transcript	.	FPKM "7.9679667247"
scaffold35|size434843	322554	323715	---NA---	1000	.	Cufflinks	transcript	.	FPKM "1.1504232948"
scaffold35|size434843	327766	328938	---NA---	1000	.	Cufflinks	transcript	.	FPKM "0.4935872283"
scaffold35|size434843	331041	332055	---NA---	1000	.	Cufflinks	transcript	.	FPKM "0.8391392533"
scaffold361|size33647	9827	11047	---NA---	1000	.	Cufflinks	transcript	.	FPKM "1.2053115598"
scaffold361|size33647	13564	14569	---NA---	1000	.	Cufflinks	transcript	.	FPKM "0.9815112802"
scaffold361|size33647	11522	13079	---NA---	1000	.	Cufflinks	transcript	.	FPKM "2.0817004797"
scaffold361|size33647	15235	16111	---NA---	1000	.	Cufflinks	transcript	.	FPKM "0.8850465866"
scaffold113|size188869	71300	73021	SSCA010567-PApep: supercontig: 1:JXLN01016598:4705:6240:-1 gene:SSCA010567 transcript:SSCA010567-RA gene_biotype: _coding transcript_biotype: _coding	1000	.	Cufflinks	transcript	.	FPKM "3.0690484947"
scaffold361|size33647	16517	16998	---NA---	1000	.	Cufflinks	transcript	.	FPKM "1.7742286377"
scaffold361|size33647	19610	20084	---NA---	1000	.	Cufflinks	transcript	.	FPKM "1.5577067401"
scaffold361|size33647	22421	23278	---NA---	1000	.	Cufflinks	transcript	.	FPKM "0.8358129093"
scaffold361|size33647	25399	25922	---NA---	1000	.	Cufflinks	transcript	.	FPKM "1.6086728087"
scaffold361|size33647	26275	26764	---NA---	1000	.	Cufflinks	transcript	.	FPKM "1.2338649213"
scaffold362|size33559	13405	13852	---NA---	1000	.	Cufflinks	transcript	.	FPKM "2.1483983164"
scaffold362|size33559	21051	21647	---NA---	1000	.	Cufflinks	transcript	.	FPKM "3.6476659309"
scaffold362|size33559	24096	24678	---NA---	1000	.	Cufflinks	transcript	.	FPKM "0.9913634588"
scaffold363|size33516	16100	16760	---NA---	1000	.	Cufflinks	transcript	.	FPKM "1.2357700756"
scaffold363|size33516	28597	30106	SSCA001138-PApep: supercontig: 1:JXLN01008076:2332:3214:1 gene:SSCA001138 transcript:SSCA001138-RA gene_biotype: _coding transcript_biotype: _coding	1000	+	Cufflinks	transcript	.	FPKM "3.2489788159"
scaffold1016|size20380	14642	15108	---NA---	1000	.	Cufflinks	transcript	.	FPKM "2.0027265800"
scaffold113|size188869	25433	27407	Top2 gene product-DNA topoisomerase 2SSCA003981-PApep: supercontig: 1:JXLN01000872:2654:7253:1 gene:SSCA003981 transcript:SSCA003981-RA gene_biotype: _coding transcript_biotype: _coding	1000	-	Cufflinks	transcript	.	FPKM "6.0543953461"
scaffold364|size33431	25466	26159	---NA---	1000	.	Cufflinks	transcript	.	FPKM "0.8849381218"
scaffold365|size33430	3421	4545	---NA---	1000	.	Cufflinks	transcript	.	FPKM "0.6377612263"
scaffold35|size434843	1369	2607	SSCA005835-PApep: supercontig: 1:JXLN01011089:295:1096:1 gene:SSCA005835 transcript:SSCA005835-RA gene_biotype: _coding transcript_biotype: _coding	1000	.	Cufflinks	transcript	.	FPKM "29.5636034863"
scaffold35|size434843	13659	15155	SSCA009777-PApep: supercontig: 1:JXLN01002640:3160:7333:1 gene:SSCA009777 transcript:SSCA009777-RA gene_biotype: _coding transcript_biotype: _coding	1000	+	Cufflinks	transcript	.	FPKM "7.0194858224"
scaffold367|size33403	2201	6871	Antp gene product-DNA-binding factors that are involved in the transcriptional regulation of key developmentalSSCA009601-PApep: supercontig: 1:JXLN01017338:1137:1549:-1 gene:SSCA009601 transcript:SSCA009601-RA gene_biotype: _coding transcript_biotype: _coding	1000	-	Cufflinks	transcript	.	FPKM "0.9744768866"
scaffold367|size33403	4808	6871	SSCA008404-PApep: supercontig: 1:JXLN01000830:5541:6899:1 gene:SSCA008404 transcript:SSCA008404-RA gene_biotype: _coding transcript_biotype: _coding	1000	.	Cufflinks	transcript	.	FPKM "0.3478716360"
scaffold35|size434843	18932	20703	SSCA009170-PApep: supercontig: 1:JXLN01009655:40403:45687:1 gene:SSCA009170 transcript:SSCA009170-RA gene_biotype: _coding transcript_biotype: _coding	1000	.	Cufflinks	transcript	.	FPKM "55.0339560845"
scaffold35|size434843	18932	20568	SSCA009170-PApep: supercontig: 1:JXLN01009655:40403:45687:1 gene:SSCA009170 transcript:SSCA009170-RA gene_biotype: _coding transcript_biotype: _coding	1000	+	Cufflinks	transcript	.	FPKM "175.9729080986"
scaffold367|size33403	9457	10036	---NA---	1000	.	Cufflinks	transcript	.	FPKM "1.2367717795"
scaffold35|size434843	20959	22182	CG5065 gene product-Male sterility This family represents the C-terminal region of the male sterility in a number of arabidopsis and A sequence-related jojoba acyl reductase is alsoSSCA009897-PApep: supercontig: 1:JXLN01016543:5753:7585:1 gene:SSCA009897 transcript:SSCA009897-RA gene_biotype: _coding transcript_biotype: _coding	1000	-	Cufflinks	transcript	.	FPKM "4.5983431636"
scaffold113|size188869	73136	73604	---NA---	1000	.	Cufflinks	transcript	.	FPKM "2.1211018521"
scaffold35|size434843	22287	23152	CG5065 gene product-FAR- fatty acyl reductases (FARs) extended (e) SDRs are Rossmann-fold NAD(P)H-binding many of which may function as fatty acyl reductases (FAR) acting on medium and long chain fatty and have been reported to be involved in diverse processes such as biosynthesis of insect plant cuticular wax and mammalian wax In Arabidopsis s with this particular architecture have also been ide…	1000	.	Cufflinks	transcript	.	FPKM "2.2071630548"
scaffold35|size434843	25513	26167	SSCA002088-PApep: supercontig: 1:JXLN01012630:8683:9990:-1 gene:SSCA002088 transcript:SSCA002088-RA gene_biotype: _coding transcript_biotype: _coding	1000	.	Cufflinks	transcript	.	FPKM "0.8388471216"
scaffold367|size33403	13290	14010	---NA---	1000	.	Cufflinks	transcript	.	FPKM "1.0152348358"
scaffold35|size434843	26379	29782	CG11243 gene productSSCA003798-PApep: supercontig: 1:JXLN01009655:28584:29574:1 gene:SSCA003798 transcript:SSCA003798-RA gene_biotype: _coding transcript_biotype: _coding	1000	-	Cufflinks	transcript	.	FPKM "7.5906276537"
scaffold367|size33403	18475	18855	---NA---	1000	.	Cufflinks	transcript	.	FPKM "2.5040613830"
scaffold35|size434843	31238	32959	SSCA007294-PApep: supercontig: 1:JXLN01011006:4493:5330:1 gene:SSCA007294 transcript:SSCA007294-RA gene_biotype: _coding transcript_biotype: _coding	1000	.	Cufflinks	transcript	.	FPKM "9.2341697052"
scaffold35|size434843	31501	32959	SSCA007294-PApep: supercontig: 1:JXLN01011006:4493:5330:1 gene:SSCA007294 transcript:SSCA007294-RA gene_biotype: _coding transcript_biotype: _coding	1000	-	Cufflinks	transcript	.	FPKM "36.9752684761"
scaffold35|size434843	36419	37678	---NA---	1000	.	Cufflinks	transcript	.	FPKM "0.6969015675"
scaffold369|size33318	5548	6268	CG9132 gene product-NECAP (adaptin-ear-binding coat-associated ) Plextrin Homology (PH) fold with ear-like function (PHear) NECAPs are alpha-ear-binding s that enrich on clathrin-coated vesicles (CCVs) NECAP 1 is expressed in brain and non-neuronal tissues and cells while NECAP 2 is ubiquitously The PH-like domain of NECAPs is a -binding interface that mimics the xF motif binding properties of th…	1000	+	Cufflinks	transcript	.	FPKM "1.2162549977"
scaffold369|size33318	14760	20419	---NA---	1000	+	Cufflinks	transcript	.	FPKM "8.3986987538"
scaffold113|size188869	88112	88699	---NA---	1000	.	Cufflinks	transcript	.	FPKM "1.1188599133"
scaffold369|size33318	15669	16211	---NA---	1000	.	Cufflinks	transcript	.	FPKM "2.8356281885"
scaffold35|size434843	62068	63977	CG1444 gene productSSCA002497-PApep: supercontig: 1:JXLN01011855:14969:16110:-1 gene:SSCA002497 transcript:SSCA002497-RA gene_biotype: _coding transcript_biotype: _coding	1000	+	Cufflinks	transcript	.	FPKM "0.4554735016"
scaffold35|size434843	62068	63297	CG1444 gene productSSCA002497-PApep: supercontig: 1:JXLN01011855:14969:16110:-1 gene:SSCA002497 transcript:SSCA002497-RA gene_biotype: _coding transcript_biotype: _coding	1000	.	Cufflinks	transcript	.	FPKM "0.6027475139"
scaffold35|size434843	64078	67271	CG1444 gene product-short chain dehydrogenaseSSCA001309-PApep: supercontig: 1:JXLN01006712:2832:3249:1 gene:SSCA001309 transcript:SSCA001309-RA gene_biotype: _coding transcript_biotype: _coding	1000	+	Cufflinks	transcript	.	FPKM "6.5271745842"
scaffold35|size434843	66743	67271	36 gene product-60S ribosomal L36SSCA001309-PApep: supercontig: 1:JXLN01006712:2832:3249:1 gene:SSCA001309 transcript:SSCA001309-RA gene_biotype: _coding transcript_biotype: _coding	1000	-	Cufflinks	transcript	.	FPKM "87.0322574104"
scaffold36|size426437	8494	9232	cdc16 gene product-Tetratricopeptide The Tetratricopeptide repeat (TPR) typically contains 34 amino acids and is found in a variety of organisms including and It is present in a variety of s including those involved in cell- and transport The number of TPR motifs varies among Those containing 5-6 tandem repeats generate a right-handed helical structure with an amphipathic channel that is thought …	1000	-	Cufflinks	transcript	.	FPKM "1.9172982183"
scaffold36|size426437	18534	19195	CG3979 gene product [alt 2]SSCA002210-PApep: supercontig: 1:JXLN01000270:4174:6386:-1 gene:SSCA002210 transcript:SSCA002210-RA gene_biotype: _coding transcript_biotype: _coding	1000	.	Cufflinks	transcript	.	FPKM "1.3381189815"
scaffold36|size426437	25185	25749	---NA---	1000	.	Cufflinks	transcript	.	FPKM "1.3847607281"
scaffold36|size426437	26619	27050	---NA---	1000	.	Cufflinks	transcript	.	FPKM "1.6782759671"
scaffold36|size426437	27546	29474	---NA---	1000	-	Cufflinks	transcript	.	FPKM "1.8341679379"
scaffold113|size188869	81755	84141	SSCA002683-PApep: supercontig: 1:JXLN01018288:4182:6384:-1 gene:SSCA002683 transcript:SSCA002683-RA gene_biotype: _coding transcript_biotype: _coding	1000	+	Cufflinks	transcript	.	FPKM "1.5994242731"
scaffold36|size426437	34369	34676	SSCA006466-PApep: supercontig: 1:JXLN01013394:11:1287:-1 gene:SSCA006466 transcript:SSCA006466-RA gene_biotype: _coding transcript_biotype: _coding	1000	.	Cufflinks	transcript	.	FPKM "4.9362255750"
scaffold36|size426437	29677	34301	Eip55E gene product-Cys Met metabolizm PLP-dependent This family includes enzymes involved in cysteine and methionine The following are members: Cystathionine gamma- Cystathionine gamma- Cystathionine beta- Methionine gamma- OAH OAS O-succinylhomoserine sulfhydrylase All of these members participate is slightly different All these enzymes use PLP (pyridoxal-5 -phosphate) as aSSCA003638-PApep: sup…	1000	-	Cufflinks	transcript	.	FPKM "3.9251803212"
scaffold36|size426437	34777	35129	CG8833 gene product-285014pfam07713, DUF1604, Protein of unknown function (DUF1604). This family is found at the N-terminus of several eukaryotic RNA processing proteins.SSCA006466-PApep: supercontig: 1:JXLN01013394:11:1287:-1 gene:SSCA006466 transcript:SSCA006466-RA gene_biotype: _coding transcript_biotype: _coding	1000	.	Cufflinks	transcript	.	FPKM "2.7005834146"
scaffold36|size426437	35222	37736	CG17034 gene product-Probable_phospholipid- phospholipid-translocating P-type This model describes the P-type ATPase responsible for transporting phospholipids from one leaflet of bilayer membranes to the These ATPases are found only inSSCA000812-PApep: supercontig: 1:JXLN01003300:100244:103904:1 gene:SSCA000812 transcript:SSCA000812-RA gene_biotype: _coding transcript_biotype: _coding	1000	-	Cufflinks	transcript	.	FPKM "2.7201092357"
scaffold36|size426437	53482	54980	SSCA001715-PApep: supercontig: 1:JXLN01003300:88919:89831:1 gene:SSCA001715 transcript:SSCA001715-RA gene_biotype: _coding transcript_biotype: _coding	1000	.	Cufflinks	transcript	.	FPKM "3.9041649004"
scaffold36|size426437	55536	58654	CG2905 gene product-Pseudokinase domain of TRansformation tRanscription domain-Associated TRRAP belongs to the the phosphoinositide 3-kinase-related kinase (PIKK) It contains a FATC ( ATM and C-terminal) domain and has a large molecular Unlike most PIKK it contains an inactive PI3K-like pseudokinase which lacks the conserved residues necessary for ATP binding and catalytic TRRAP also contains man…	1000	-	Cufflinks	transcript	.	FPKM "3.2744591117"
scaffold36|size426437	59042	60077	CG2905 gene product-Phosphatidylinositol kinase and kinases of the PI-3 kinase familySSCA009686-PApep: supercontig: 1:JXLN01003300:75775:88532:1 gene:SSCA009686 transcript:SSCA009686-RA gene_biotype: _coding transcript_biotype: _coding	1000	.	Cufflinks	transcript	.	FPKM "0.6605784020"
scaffold36|size426437	60164	60865	CG2905 gene productSSCA009686-PApep: supercontig: 1:JXLN01003300:75775:88532:1 gene:SSCA009686 transcript:SSCA009686-RA gene_biotype: _coding transcript_biotype: _coding	1000	.	Cufflinks	transcript	.	FPKM "0.8711916017"
scaffold36|size426437	64836	65449	CG2905 gene productSSCA009686-PApep: supercontig: 1:JXLN01003300:75775:88532:1 gene:SSCA009686 transcript:SSCA009686-RA gene_biotype: _coding transcript_biotype: _coding	1000	.	Cufflinks	transcript	.	FPKM "0.8756109660"
scaffold36|size426437	66960	69613	CG2905 gene productSSCA009686-PApep: supercontig: 1:JXLN01003300:75775:88532:1 gene:SSCA009686 transcript:SSCA009686-RA gene_biotype: _coding transcript_biotype: _coding	1000	-	Cufflinks	transcript	.	FPKM "2.2555476437"
scaffold113|size188869	85567	86411	---NA---	1000	.	Cufflinks	transcript	.	FPKM "2.0886411466"
scaffold36|size426437	70775	72398	-Fe65 C-terminal Phosphotyrosine-binding (PTB) The neuronal adaptor Fe65 is involved in brain Alzheimer disease amyloid precursor (APP) and proteolytic processing of It contains three - interaction one WW and a unique tandem array of phosphotyrosine-binding (PTB) The C-terminal PTB domain is responsible for APP PTB domains have a common PH-like fold and are found in various eukaryotic signaling T…	1000	+	Cufflinks	transcript	.	FPKM "2.6647414077"
scaffold36|size426437	72454	73060	Klp64D gene productSSCA003293-PApep: supercontig: 1:JXLN01003300:69053:71040:1 gene:SSCA003293 transcript:SSCA003293-RA gene_biotype: _coding transcript_biotype: _coding	1000	.	Cufflinks	transcript	.	FPKM "2.4035517797"
scaffold36|size426437	73127	74355	Klp64D gene product-Kinesin catalytic Microtubule-dependent molecular motors that play important roles in intracellular transport of organelles and in cellSSCA003293-PApep: supercontig: 1:JXLN01003300:69053:71040:1 gene:SSCA003293 transcript:SSCA003293-RA gene_biotype: _coding transcript_biotype: _coding	1000	.	Cufflinks	transcript	.	FPKM "1.4711510433"
scaffold36|size426437	80507	82572	---NA---	1000	-	Cufflinks	transcript	.	FPKM "9.2070462680"
scaffold36|size426437	82816	84365	---NA---	1000	.	Cufflinks	transcript	.	FPKM "1.6733062849"
scaffold36|size426437	38602	44911	CG17034 gene product-Probable_phospholipid- phospholipid-translocating P-type This model describes the P-type ATPase responsible for transporting phospholipids from one leaflet of bilayer membranes to the These ATPases are found only inSSCA000812-PApep: supercontig: 1:JXLN01003300:100244:103904:1 gene:SSCA000812 transcript:SSCA000812-RA gene_biotype: _coding transcript_biotype: _coding	1000	-	Cufflinks	transcript	.	FPKM "3.0135327293"
scaffold36|size426437	84998	85586	---NA---	1000	.	Cufflinks	transcript	.	FPKM "1.0230703115"
scaffold36|size426437	85696	86548	CG11737 gene productSSCA002501-PApep: supercontig: 1:JXLN01003300:56119:57869:-1 gene:SSCA002501 transcript:SSCA002501-RA gene_biotype: _coding transcript_biotype: _coding	1000	.	Cufflinks	transcript	.	FPKM "0.6175310157"
scaffold36|size426437	46344	46668	---NA---	1000	.	Cufflinks	transcript	.	FPKM "2.7060299182"
scaffold36|size426437	74736	79896	CG3542 gene product [alt 1]-Transmembrane amino acid transporter This transmembrane region is found in many amino acid transporters including UNC-47 and UNC-47 encodes a vesicular amino butyric acid (GABA) (VGAT) UNC-47 is to have 10 transmembrane MTR is a N system amino acid transporter system involved in methyltryptophan Other members of this family include proline transporters and amino acidSS…	1000	+	Cufflinks	transcript	.	FPKM "2.6358190869"
scaffold113|size188869	85178	85511	---NA---	1000	.	Cufflinks	transcript	.	FPKM "4.3192373938"
scaffold36|size426437	74736	79896	CG3542 gene product [alt 1]-Transmembrane amino acid transporter This transmembrane region is found in many amino acid transporters including UNC-47 and UNC-47 encodes a vesicular amino butyric acid (GABA) (VGAT) UNC-47 is to have 10 transmembrane MTR is a N system amino acid transporter system involved in methyltryptophan Other members of this family include proline transporters and amino acidSS…	1000	-	Cufflinks	transcript	.	FPKM "2.0582242807"
scaffold36|size426437	86650	87523	CG11737 gene productSSCA002501-PApep: supercontig: 1:JXLN01003300:56119:57869:-1 gene:SSCA002501 transcript:SSCA002501-RA gene_biotype: _coding transcript_biotype: _coding	1000	+	Cufflinks	transcript	.	FPKM "1.8357780052"
scaffold36|size426437	91405	91818	---NA---	1000	.	Cufflinks	transcript	.	FPKM "2.1405073157"
scaffold36|size426437	91901	92615	---NA---	1000	.	Cufflinks	transcript	.	FPKM "0.8497419479"
scaffold36|size426437	89456	91352	CG4702 gene productSSCA006037-PApep: supercontig: 1:JXLN01011333:2100:2618:-1 gene:SSCA006037 transcript:SSCA006037-RA gene_biotype: _coding transcript_biotype: _coding	1000	+	Cufflinks	transcript	.	FPKM "6.9132214325"
scaffold36|size426437	93179	94153	---NA---	1000	.	Cufflinks	transcript	.	FPKM "1.4234286495"
scaffold36|size426437	101698	104229	CG3735 gene product-U3 small nucleolar RNA-associated SSU processome UTP25 is a family of eukaryotic The family displays limited sequence similarity to DEAD-box RNA having alternative residues at the Walker A and DEAD-box but conservation of structural and other key The domain is required and sufficient for the interaction of Utp25 with UTP25 interacts with nucleolar Nop19 in and Nop19p is essent…	1000	-	Cufflinks	transcript	.	FPKM "1.9575305064"
scaffold36|size426437	110955	112874	CG1819 gene product-ABC-type branched-chain amino acid transport ATPase componentSSCA009721-PApep: supercontig: 1:JXLN01008229:18138:31989:-1 gene:SSCA009721 transcript:SSCA009721-RA gene_biotype: _coding transcript_biotype: _coding	1000	-	Cufflinks	transcript	.	FPKM "1.4345827045"
scaffold36|size426437	104413	107332	CG9304 gene product-Rhodopsin-like GPCR transmembrane This region of 270 amino acids is the seven transmembrane alpha-helical domains included within five GPCRRHODOPSN4 motifs of a G- -coupled-receptor (GPCR) conserved from nematodes to GPCRs are integral membrane receptors whose intracellular actions are mediated by signalling pathways involving G s and downstream secondarySSCA002046-PApep: supe…	1000	+	Cufflinks	transcript	.	FPKM "2.0236350485"
scaffold36|size426437	107447	110822	CG10646 gene product-ATP-binding cassette domain of the lipid subfamily The ABCA subfamily mediates the transport of a variety of lipid Mutations of members of ABCA subfamily are associated with human genetic such familial high-density lipo (HDL) neonatal surfactant degenerative and congenital keratinization The ABCA1 is involved in disorders of cholesterol transport and high-density lipo (HDL) T…	1000	+	Cufflinks	transcript	.	FPKM "1.4100337845"
scaffold113|size188869	91249	92901	SSCA008231-PApep: supercontig: 1:JXLN01016177:175:885:1 gene:SSCA008231 transcript:SSCA008231-RA gene_biotype: _coding transcript_biotype: _coding	1000	+	Cufflinks	transcript	.	FPKM "3.2953264783"
scaffold36|size426437	104413	107332	CG9304 gene product-Rhodopsin-like GPCR transmembrane This region of 270 amino acids is the seven transmembrane alpha-helical domains included within five GPCRRHODOPSN4 motifs of a G- -coupled-receptor (GPCR) conserved from nematodes to GPCRs are integral membrane receptors whose intracellular actions are mediated by signalling pathways involving G s and downstream secondarySSCA002046-PApep: supe…	1000	-	Cufflinks	transcript	.	FPKM "0.7095938452"
scaffold36|size426437	108992	110836	CG1718 gene product-ATP-binding cassette domain of the lipid subfamily The ABCA subfamily mediates the transport of a variety of lipid Mutations of members of ABCA subfamily are associated with human genetic such familial high-density lipo (HDL) neonatal surfactant degenerative and congenital keratinization The ABCA1 is involved in disorders of cholesterol transport and high-density lipo (HDL) Th…	1000	-	Cufflinks	transcript	.	FPKM "4.8158562105"
scaffold36|size426437	114133	115441	CG6052 gene product-ATP-binding cassette domain of the lipid subfamily The ABCA subfamily mediates the transport of a variety of lipid Mutations of members of ABCA subfamily are associated with human genetic such familial high-density lipo (HDL) neonatal surfactant degenerative and congenital keratinization The ABCA1 is involved in disorders of cholesterol transport and high-density lipo (HDL) Th…	1000	+	Cufflinks	transcript	.	FPKM "0.4427085643"
scaffold36|size426437	116919	117247	SSCA009721-PApep: supercontig: 1:JXLN01008229:18138:31989:-1 gene:SSCA009721 transcript:SSCA009721-RA gene_biotype: _coding transcript_biotype: _coding	1000	.	Cufflinks	transcript	.	FPKM "2.8929808602"
scaffold36|size426437	117306	118488	SSCA009721-PApep: supercontig: 1:JXLN01008229:18138:31989:-1 gene:SSCA009721 transcript:SSCA009721-RA gene_biotype: _coding transcript_biotype: _coding	1000	+	Cufflinks	transcript	.	FPKM "0.9912182560"
scaffold36|size426437	95323	101309	amon gene product-Peptidases_S8_ _convertases_Kexins_Furin- Peptidase S8 family domain in whose members include furins and are members of the peptidase S8 or Subtilase clan of They have an Asp His Ser catalytic triad that is not homologous to Kexins are involved in the activation of peptide growth and viral Furin cleaves cell surface vasoactive peptides and s involved in cardiovascular tissue rem…	1000	+	Cufflinks	transcript	.	FPKM "8.0693528815"
scaffold36|size426437	97846	101309	amon gene product-Peptidases_S8_ _convertases_Kexins_Furin- Peptidase S8 family domain in whose members include furins and are members of the peptidase S8 or Subtilase clan of They have an Asp His Ser catalytic triad that is not homologous to Kexins are involved in the activation of peptide growth and viral Furin cleaves cell surface vasoactive peptides and s involved in cardiovascular tissue rem…	1000	-	Cufflinks	transcript	.	FPKM "4.9476732204"
scaffold36|size426437	122718	123242	SSCA009721-PApep: supercontig: 1:JXLN01008229:18138:31989:-1 gene:SSCA009721 transcript:SSCA009721-RA gene_biotype: _coding transcript_biotype: _coding	1000	.	Cufflinks	transcript	.	FPKM "1.4379926558"
scaffold36|size426437	124136	124731	SSCA009721-PApep: supercontig: 1:JXLN01008229:18138:31989:-1 gene:SSCA009721 transcript:SSCA009721-RA gene_biotype: _coding transcript_biotype: _coding	1000	.	Cufflinks	transcript	.	FPKM "1.7368775685"
scaffold36|size426437	126725	127043	---NA---	1000	.	Cufflinks	transcript	.	FPKM "2.8287169766"
scaffold113|size188869	101613	102481	---NA---	1000	+	Cufflinks	transcript	.	FPKM "1.3141885136"
scaffold36|size426437	129683	131006	scf gene productSSCA003286-PApep: supercontig: 1:JXLN01011239:1217:4524:-1 gene:SSCA003286 transcript:SSCA003286-RA gene_biotype: _coding transcript_biotype: _coding	1000	-	Cufflinks	transcript	.	FPKM "14.2182639623"
scaffold36|size426437	131264	133527	Arp66B gene product-ACTIN subfamily of ACTIN mreB sugarkinase Hsp70SSCA003286-PApep: supercontig: 1:JXLN01011239:1217:4524:-1 gene:SSCA003286 transcript:SSCA003286-RA gene_biotype: _coding transcript_biotype: _coding	1000	-	Cufflinks	transcript	.	FPKM "7.3233793919"
scaffold36|size426437	145048	146285	CG4677 gene product-Zinc C2H2 The C2H2 zinc finger is a classical zinc finger C2H2-type zinc fingers are ubiquitous more than 1% of all mammalian s are to contain at least one zinc They often function as DNA or binding structural such as in eukaryotic transcription and therefore they play important roles in cellular processes such as and C2H2 zinc finger s contain from 1 to more than 30 zinc fing…	1000	-	Cufflinks	transcript	.	FPKM "1.4058781062"
scaffold36|size426437	141920	144406	SSCA003847-PApep: supercontig: 1:JXLN01013671:5618:6595:1 gene:SSCA003847 transcript:SSCA003847-RA gene_biotype: _coding transcript_biotype: _coding	1000	+	Cufflinks	transcript	.	FPKM "7.0949209341"
scaffold36|size426437	152148	153771	SSCA007907-PApep: supercontig: 1:JXLN01013671:12947:17323:-1 gene:SSCA007907 transcript:SSCA007907-RA gene_biotype: _coding transcript_biotype: _coding	1000	.	Cufflinks	transcript	.	FPKM "1.6651935699"
scaffold36|size426437	153897	155198	SSCA007907-PApep: supercontig: 1:JXLN01013671:12947:17323:-1 gene:SSCA007907 transcript:SSCA007907-RA gene_biotype: _coding transcript_biotype: _coding	1000	.	Cufflinks	transcript	.	FPKM "1.9448868777"
scaffold36|size426437	155423	156279	CG17347 gene product-Dynactin 6 (or subunit p27): Dynactin is a major component of the activator complex that stimulates dynein-mediated vesicle Dynactin is a heterocomplex of at least eight including a 150,000-MW called the actin-capping and In vitro binding experiments show that dynactin enhances dynein-dependent possibly through interaction with microtubules and Subunit p27 is part of the poin…	1000	.	Cufflinks	transcript	.	FPKM "4.5201260785"
scaffold36|size426437	133730	137205	CG12141 gene product-lysyl-tRNA synthetaseSSCA000692-PApep: supercontig: 1:JXLN01005560:943:2712:1 gene:SSCA000692 transcript:SSCA000692-RA gene_biotype: _coding transcript_biotype: _coding	1000	-	Cufflinks	transcript	.	FPKM "5.2596544885"
scaffold36|size426437	133881	137205	CG12141 gene product-lysyl-tRNA synthetaseSSCA000692-PApep: supercontig: 1:JXLN01005560:943:2712:1 gene:SSCA000692 transcript:SSCA000692-RA gene_biotype: _coding transcript_biotype: _coding	1000	+	Cufflinks	transcript	.	FPKM "1.2497560756"
scaffold36|size426437	156641	157276	---NA---	1000	+	Cufflinks	transcript	.	FPKM "8.6281234407"
scaffold113|size188869	103370	104217	---NA---	1000	.	Cufflinks	transcript	.	FPKM "1.1878405239"
scaffold36|size426437	157326	160656	CG17838 gene product-RNA-binding s (RRM domain)SSCA008326-PApep: supercontig: 1:JXLN01007871:1758:3226:1 gene:SSCA008326 transcript:SSCA008326-RA gene_biotype: _coding transcript_biotype: _coding	1000	+	Cufflinks	transcript	.	FPKM "3.5317586154"
scaffold36|size426437	147546	152098	CG10512 gene product-UGMP familySSCA009749-PApep: supercontig: 1:JXLN01013671:11117:12484:-1 gene:SSCA009749 transcript:SSCA009749-RA gene_biotype: _coding transcript_biotype: _coding	1000	+	Cufflinks	transcript	.	FPKM "3.0264089584"
scaffold36|size426437	211646	212729	---NA---	1000	.	Cufflinks	transcript	.	FPKM "0.6460708555"
scaffold36|size426437	208906	209470	Mlp60A gene product-The LIM domains of Cysteine Rich (CRP) The LIM domains of Cysteine Rich (CRP) family: Cysteine-rich s (CRPs) are characterized by the presence of two LIM domains linked to a short glycine-rich repeats (GRRs) The known CRP family members include and CRP3 CRP2 and CRP3 share a conserved nuclear targeting signal (K R-K R-Y-G-P-K) which supports the fact that these s function not …	1000	-	Cufflinks	transcript	.	FPKM "62.5065327587"
scaffold36|size426437	224694	225097	---NA---	1000	.	Cufflinks	transcript	.	FPKM "2.0667862872"
scaffold36|size426437	229904	230932	---NA---	1000	.	Cufflinks	transcript	.	FPKM "2.2646384220"
scaffold36|size426437	231082	231653	---NA---	1000	.	Cufflinks	transcript	.	FPKM "2.0393757533"
scaffold36|size426437	231784	232310	---NA---	1000	.	Cufflinks	transcript	.	FPKM "3.7387874708"
scaffold36|size426437	226847	229791	SSCA009121-PApep: supercontig: 1:JXLN01016719:48:759:1 gene:SSCA009121 transcript:SSCA009121-RA gene_biotype: _coding transcript_biotype: _coding	1000	.	Cufflinks	transcript	.	FPKM "2.1690408776"
scaffold36|size426437	235464	236720	CG1515 gene product-R- SNARE motif of Ykt6 forms complexes with syntaxin-5 (Qa) GS28 (Qb) and either Bet1 (Qc) or GS15 (Qc) This complex regulates the early secretory pathway of eukaryotic cells at the level of the transport from the ER-Golgi intermediate compartment (ERGIC) to the cis-Golgi and transport from the trans-Golgi network to the cis- Ykt6 is a member of the R-SNARE subfamily of SNARE …	1000	.	Cufflinks	transcript	.	FPKM "4.4377323668"
scaffold113|size188869	105250	105689	---NA---	1000	.	Cufflinks	transcript	.	FPKM "1.4775104950"
scaffold36|size426437	232564	235406	CG8594 gene product--6-like chloride channel This CD includes - -7 and - D in s in this family are ubiquitous in eukarotes and their functions are They are expressed in intracellular organelles This family belongs to the superfamily of chloride ion which share the unique double-barreled architecture and voltage-dependent gating The gating is conferred by the permeating anion acting as the gating …	1000	+	Cufflinks	transcript	.	FPKM "1.9099323773"
scaffold36|size426437	242743	244848	CG9799 gene product-FOG: WD40 repeatSSCA002184-PApep: supercontig: 1:JXLN01010345:69771:72433:-1 gene:SSCA002184 transcript:SSCA002184-RA gene_biotype: _coding transcript_biotype: _coding	1000	.	Cufflinks	transcript	.	FPKM "1.1787512864"
scaffold36|size426437	240161	241880	SSCA001571-PApep: supercontig: 1:JXLN01010345:75186:76281:1 gene:SSCA001571 transcript:SSCA001571-RA gene_biotype: _coding transcript_biotype: _coding	1000	+	Cufflinks	transcript	.	FPKM "5.5447338100"
scaffold36|size426437	248157	249870	---NA---	1000	.	Cufflinks	transcript	.	FPKM "0.9059500796"
scaffold36|size426437	253751	254581	DAT gene product-SLC6sbd_SERT- Na(+)- and Cl(-)-dependent monoamine DAT1 and related s solute binding This subgroup represents the solute-binding domain of transmembrane transporters that transport monoamine neurotransmitters from synaptic spaces into presynaptic Members include: NET which transports SERT which transports and DAT1 which transports These transporters may play a role in diseases in…	1000	+	Cufflinks	transcript	.	FPKM "0.9039806706"
scaffold36|size426437	255366	256029	CG16995 gene product-SCP_PRY1_like: SCP-like extracellular PRY1-like sub-family restricted to The wider family of SCP containing s includes plant pathogenesis-related 1 (PR-1) mammalian cysteine-rich secretory and allergen 5 from vespid It has been proposed that SCP domains may function as PRY1 is a yeast that is up-regulated in core ESCRT This PRY1-like group also contains fruiting body s SC7 14…	1000	.	Cufflinks	transcript	.	FPKM "0.9014027818"
scaffold36|size426437	285860	288068	---NA---	1000	.	Cufflinks	transcript	.	FPKM "2.6257236293"
scaffold36|size426437	288280	288788	---NA---	1000	.	Cufflinks	transcript	.	FPKM "5.4571349772"
scaffold36|size426437	281403	285280	AGO1 gene product [alt 2]-Piwi_ago- Piwi_ago-like: PIWI Argonaute-like Argonaute is the central component of the RNA-induced silencing complex (RISC) and related The PIWI domain is the C-terminal portion of Argonaute and consists of two one of which provides the 5 anchoring of the guide RNA and the the catalytic site forSSCA006949-PApep: supercontig: 1:JXLN01009988:976:3762:-1 gene:SSCA006949 tra…	1000	+	Cufflinks	transcript	.	FPKM "1.3675302265"
scaffold36|size426437	290104	291883	Pkc98E gene product-Catalytic domain of the Serine Threonine Kinase STKs catalyze the transfer of the gamma-phosphoryl group from ATP to serine threonine residues on PKCs are classified into three groups ( and novel) depending on their mode of activation and the structural characteristics of their regulatory PKCs undergo three phosphorylations in order to take mature In classical PKCs depend on D…	1000	+	Cufflinks	transcript	.	FPKM "1.1926529365"
scaffold1016|size20380	15181	15899	---NA---	1000	.	Cufflinks	transcript	.	FPKM "0.7379338329"
scaffold113|size188869	109953	110237	---NA---	1000	.	Cufflinks	transcript	.	FPKM "5.9001553487"
scaffold36|size426437	279504	285280	AGO1 gene product [alt 2]-Piwi_ago- Piwi_ago-like: PIWI Argonaute-like Argonaute is the central component of the RNA-induced silencing complex (RISC) and related The PIWI domain is the C-terminal portion of Argonaute and consists of two one of which provides the 5 anchoring of the guide RNA and the the catalytic site forSSCA006949-PApep: supercontig: 1:JXLN01009988:976:3762:-1 gene:SSCA006949 tra…	1000	-	Cufflinks	transcript	.	FPKM "1.5810199500"
scaffold36|size426437	292181	293042	CG5952 gene product-helix loop helixSSCA005085-PApep: supercontig: 1:JXLN01013588:476:1073:-1 gene:SSCA005085 transcript:SSCA005085-RA gene_biotype: _coding transcript_biotype: _coding	1000	.	Cufflinks	transcript	.	FPKM "1.1078132922"
scaffold36|size426437	292918	293808	---NA---	1000	-	Cufflinks	transcript	.	FPKM "1.1494901952"
scaffold36|size426437	293870	294462	---NA---	1000	.	Cufflinks	transcript	.	FPKM "1.8418016113"
scaffold36|size426437	296874	297440	---NA---	1000	.	Cufflinks	transcript	.	FPKM "0.9839091376"
scaffold36|size426437	299327	299564	---NA---	1000	.	Cufflinks	transcript	.	FPKM "8.0165069886"
scaffold36|size426437	304739	305636	CG5515 gene productSSCA004620-PApep: supercontig: 1:JXLN01011333:17048:19245:1 gene:SSCA004620 transcript:SSCA004620-RA gene_biotype: _coding transcript_biotype: _coding	1000	-	Cufflinks	transcript	.	FPKM "8.2215912092"
scaffold36|size426437	305710	308258	CG8064 gene product-WD40 found in a number of eukaryotic s that cover a wide variety of functions including adaptor regulatory modules in signal pre-mRNA processing and cytoskeleton assembly typically contains a GH dipeptide 11-24 residues from its N-terminus and the WD dipeptide at its C-terminus and is 40 residues hence the name WD40 between GH and WD lies a conserved core serves as a stable pr…	1000	.	Cufflinks	transcript	.	FPKM "1.5987604858"
scaffold36|size426437	308362	308792	SSCA003856-PApep: supercontig: 1:JXLN01011333:13642:16584:-1 gene:SSCA003856 transcript:SSCA003856-RA gene_biotype: _coding transcript_biotype: _coding	1000	.	Cufflinks	transcript	.	FPKM "6.1278068406"
scaffold36|size426437	309237	310977	SSCA000715-PApep: supercontig: 1:JXLN01011333:12102:13324:-1 gene:SSCA000715 transcript:SSCA000715-RA gene_biotype: _coding transcript_biotype: _coding	1000	+	Cufflinks	transcript	.	FPKM "7.7674801058"
scaffold113|size188869	107131	109903	SSCA007967-PApep: supercontig: 1:JXLN01009944:2440:3167:1 gene:SSCA007967 transcript:SSCA007967-RA gene_biotype: _coding transcript_biotype: _coding	1000	+	Cufflinks	transcript	.	FPKM "6.0083435739"
scaffold36|size426437	311825	313418	emb gene productSSCA004790-PApep: supercontig: 1:JXLN01011333:7780:11568:1 gene:SSCA004790 transcript:SSCA004790-RA gene_biotype: _coding transcript_biotype: _coding	1000	+	Cufflinks	transcript	.	FPKM "4.0615802136"
scaffold36|size426437	299984	304616	CG12288 gene product-RNA recognition motif 2 in RNA-binding 34 (RBM34) and similar This subfamily corresponds to the RRM2 of a RNA-binding containing two RNA recognition motifs (RRMs) also termed RBDs (RNA binding domains) or RNPs (ribonucleo domains) Although the function of RBM34 remains unclear its RRM domains may participate in mRNA RBM34 may act as an mRNA processing-relatedSSCA008254-PApep:…	1000	+	Cufflinks	transcript	.	FPKM "1.8686635889"
scaffold36|size426437	301451	304616	CG12288 gene product-RNA recognition motif 2 in RNA-binding 34 (RBM34) and similar This subfamily corresponds to the RRM2 of a RNA-binding containing two RNA recognition motifs (RRMs) also termed RBDs (RNA binding domains) or RNPs (ribonucleo domains) Although the function of RBM34 remains unclear its RRM domains may participate in mRNA RBM34 may act as an mRNA processing-relatedSSCA008254-PApep:…	1000	-	Cufflinks	transcript	.	FPKM "2.7393557005"
scaffold36|size426437	318828	319161	SP555 gene productSSCA008486-PApep: supercontig: 1:JXLN01010677:67274:68281:1 gene:SSCA008486 transcript:SSCA008486-RA gene_biotype: _coding transcript_biotype: _coding	1000	+	Cufflinks	transcript	.	FPKM "7.0071006718"
scaffold36|size426437	324838	325583	---NA---	1000	.	Cufflinks	transcript	.	FPKM "0.9363886020"
scaffold36|size426437	320544	321873	CG6153 gene product-PITH This family was formerly known as The full- which is a probable component of the 26S uses its C- domain to associate specifically with the 26S PITH derives from proteasome-interacting thioredoxinSSCA002042-PApep: supercontig: 1:JXLN01010677:69958:70886:1 gene:SSCA002042 transcript:SSCA002042-RA gene_biotype: _coding transcript_biotype: _coding	1000	+	Cufflinks	transcript	.	FPKM "6.1247822675"
scaffold36|size426437	320544	322189	CG5219 gene product-PITH This family was formerly known as The full- which is a probable component of the 26S uses its C- domain to associate specifically with the 26S PITH derives from proteasome-interacting thioredoxinSSCA002042-PApep: supercontig: 1:JXLN01010677:69958:70886:1 gene:SSCA002042 transcript:SSCA002042-RA gene_biotype: _coding transcript_biotype: _coding	1000	.	Cufflinks	transcript	.	FPKM "2.7722328657"
scaffold36|size426437	314031	317601	emb gene product-CRM1 C CRM1 (also known as Exportin1) mediates the nuclear export of s bearing a leucine-rich nuclear export signal (NES) CRM1 forms a complex with the NES containing and the small GTPase This region forms an alpha helical structure formed by six helical hairpin motifs that are structurally the HEAT but share little sequence similarity to the HEATSSCA004790-PApep: supercontig: 1:…	1000	+	Cufflinks	transcript	.	FPKM "8.0910645837"
scaffold36|size426437	327950	328746	---NA---	1000	.	Cufflinks	transcript	.	FPKM "2.2678378679"
scaffold36|size426437	327131	327884	---NA---	1000	.	Cufflinks	transcript	.	FPKM "1.2528828676"
scaffold113|size188869	113818	115508	CG12512 gene product-long-chain-fatty-acid-- ligaseSSCA001749-PApep: supercontig: 1:JXLN01017946:9486:11812:-1 gene:SSCA001749 transcript:SSCA001749-RA gene_biotype: _coding transcript_biotype: _coding	1000	-	Cufflinks	transcript	.	FPKM "1.3372437860"
scaffold36|size426437	329611	330178	---NA---	1000	.	Cufflinks	transcript	.	FPKM "1.0794594501"
scaffold36|size426437	332173	332845	---NA---	1000	.	Cufflinks	transcript	.	FPKM "1.0001072454"
scaffold36|size426437	333125	333918	---NA---	1000	.	Cufflinks	transcript	.	FPKM "1.4783002566"
scaffold36|size426437	335592	336337	---NA---	1000	.	Cufflinks	transcript	.	FPKM "1.0032735021"
scaffold36|size426437	343514	344245	---NA---	1000	.	Cufflinks	transcript	.	FPKM "1.8522819058"
scaffold36|size426437	344301	344838	---NA---	1000	.	Cufflinks	transcript	.	FPKM "1.7043043559"
scaffold36|size426437	345607	346164	---NA---	1000	.	Cufflinks	transcript	.	FPKM "1.1085537002"
scaffold36|size426437	355188	356918	SSCA010568-PApep: supercontig: 1:JXLN01013093:16261:17561:-1 gene:SSCA010568 transcript:SSCA010568-RA gene_biotype: _coding transcript_biotype: _coding	1000	-	Cufflinks	transcript	.	FPKM "5.3012069869"
scaffold36|size426437	358707	360373	CG18572 gene product-carbamoyl phosphate synthase large subunitSSCA008774-PApep: supercontig: 1:JXLN01013093:19006:26055:1 gene:SSCA008774 transcript:SSCA008774-RA gene_biotype: _coding transcript_biotype: _coding	1000	.	Cufflinks	transcript	.	FPKM "1.0610335694"
scaffold36|size426437	364139	364537	CG18572 gene product-aspartate Aspartate transcarbamylase (ATCase) is an alternate encodes the catalytic chain of aspartate an enzyme of pyrimidine which organizes into In some including coli and the Archaea but excluding Bacillus a regulatory subunit is also present in an allosterically regulated hexameric Several molecular weight classes of ATCase are described in MEDLINE:96303527 and often var…	1000	+	Cufflinks	transcript	.	FPKM "7.2982528062"
scaffold113|size188869	143143	143938	SSCA007382-PApep: supercontig: 1:JXLN01014455:331:1086:-1 gene:SSCA007382 transcript:SSCA007382-RA gene_biotype: _coding transcript_biotype: _coding	1000	.	Cufflinks	transcript	.	FPKM "1.4734454391"
scaffold36|size426437	360633	365538	CG18572 gene product-carbamoyl phosphate synthase large subunitSSCA008774-PApep: supercontig: 1:JXLN01013093:19006:26055:1 gene:SSCA008774 transcript:SSCA008774-RA gene_biotype: _coding transcript_biotype: _coding	1000	.	Cufflinks	transcript	.	FPKM "1.2881985362"
scaffold36|size426437	368335	368631	---NA---	1000	.	Cufflinks	transcript	.	FPKM "4.4104578931"
scaffold36|size426437	349560	351259	---NA---	1000	.	Cufflinks	transcript	.	FPKM "1.6422296037"
scaffold36|size426437	374390	376251	ci gene product-Zinc C2H2 The C2H2 zinc finger is a classical zinc finger C2H2-type zinc fingers are ubiquitous more than 1% of all mammalian s are to contain at least one zinc They often function as DNA or binding structural such as in eukaryotic transcription and therefore they play important roles in cellular processes such as and C2H2 zinc finger s contain from 1 to more than 30 zinc fingerSS…	1000	-	Cufflinks	transcript	.	FPKM "2.6623610276"
scaffold36|size426437	346394	354071	AP-2 gene product-TF_AP- Transcription factor APSSCA002258-PApep: supercontig: 1:JXLN01013093:7220:12249:1 gene:SSCA002258 transcript:SSCA002258-RA gene_biotype: _coding transcript_biotype: _coding	1000	+	Cufflinks	transcript	.	FPKM "2.8230062666"
scaffold36|size426437	376741	378127	SSCA006433-PApep: supercontig: 1:JXLN01012706:31622:34204:1 gene:SSCA006433 transcript:SSCA006433-RA gene_biotype: _coding transcript_biotype: _coding	1000	.	Cufflinks	transcript	.	FPKM "1.3086073611"
scaffold36|size426437	369726	372757	:LD21334 gene product-FAM91 CSSCA000500-PApep: supercontig: 1:JXLN01013093:30537:33447:1 gene:SSCA000500 transcript:SSCA000500-RA gene_biotype: _coding transcript_biotype: _coding	1000	+	Cufflinks	transcript	.	FPKM "0.9932417234"
scaffold36|size426437	371192	372200	SSCA006886-PApep: supercontig: 1:JXLN01011744:10663:13905:1 gene:SSCA006886 transcript:SSCA006886-RA gene_biotype: _coding transcript_biotype: _coding	1000	-	Cufflinks	transcript	.	FPKM "3.1528858887"
scaffold36|size426437	381615	383559	-ERK- ERK and JNK This coiled-coiled is a secretory that inhibits Mitogen activated kinase (MAPK) pathways such as Raf-1 MEK ERK and JNK SAPK but not CCDC134 is widely expressed in normal adult tumour tissues and cell which shows its importance in cell signal transduction transcription regulation and therefore cell CCDC134 is known to bind to a transcription which forms part of the general contro…	1000	-	Cufflinks	transcript	.	FPKM "3.0948741552"
scaffold36|size426437	378187	381553	CG5535 gene product [alt 2]-phosphatase 2A catalytic Large family of serine threonine that includes PP2A and PP2B (calcineurin) familySSCA001719-PApep: supercontig: 1:JXLN01010692:2355:3938:-1 gene:SSCA001719 transcript:SSCA001719-RA gene_biotype: _coding transcript_biotype: _coding	1000	-	Cufflinks	transcript	.	FPKM "1.9671745198"
scaffold113|size188869	151241	152596	---NA---	1000	.	Cufflinks	transcript	.	FPKM "0.9595067300"
scaffold36|size426437	385106	387510	nes gene product-G- D -box splicing factor binding Yeast a G-patch and spliceosome interacts with the ATP-dependent D -box splicing factor As this interaction involves the G-patch sequence in Spp2 and is required for the recruitment of Prp2 to the spliceosome before the first catalytic step of it is proposed that Spp2 might be an accessory factor that confers spliceosome specificity onSSCA000552-…	1000	+	Cufflinks	transcript	.	FPKM "1.0123262074"
scaffold36|size426437	384764	387510	nes gene product-G- D -box splicing factor binding Yeast a G-patch and spliceosome interacts with the ATP-dependent D -box splicing factor As this interaction involves the G-patch sequence in Spp2 and is required for the recruitment of Prp2 to the spliceosome before the first catalytic step of it is proposed that Spp2 might be an accessory factor that confers spliceosome specificity onSSCA000552-…	1000	-	Cufflinks	transcript	.	FPKM "3.0034656839"
scaffold36|size426437	400310	401692	CG2670 gene product-TATA Binding (TBP) Associated Factor 7 (TAF7) is one of several TAFs that bind TBP and is involved in forming Transcription Factor IID (TFIID) The TATA Binding (TBP) Associated Factor 7 (TAF7) is one of several TAFs that bind TBP and are involved in forming the Transcription Factor IID (TFIID) TFIID is one of seven General Transcription Factors (GTF) ( and TFIID) that are invo…	1000	.	Cufflinks	transcript	.	FPKM "2.2785735571"
scaffold36|size426437	401331	401717	CG2670 gene product-TATA Binding (TBP) Associated Factor 7 (TAF7) is one of several TAFs that bind TBP and is involved in forming Transcription Factor IID (TFIID) The TATA Binding (TBP) Associated Factor 7 (TAF7) is one of several TAFs that bind TBP and are involved in forming the Transcription Factor IID (TFIID) TFIID is one of seven General Transcription Factors (GTF) ( and TFIID) that are invo…	1000	-	Cufflinks	transcript	.	FPKM "3.3189670665"
scaffold36|size426437	403838	404863	gsb gene product-Paired BoxSSCA000731-PApep: supercontig: 1:JXLN01011331:1715:2873:1 gene:SSCA000731 transcript:SSCA000731-RA gene_biotype: _coding transcript_biotype: _coding	1000	-	Cufflinks	transcript	.	FPKM "0.9622079778"
scaffold36|size426437	401872	403091	gene product-Core histone H2A H2B H3SSCA001181-PApep: supercontig: 1:JXLN01012413:3408:3818:-1 gene:SSCA001181 transcript:SSCA001181-RA gene_biotype: _coding transcript_biotype: _coding	1000	+	Cufflinks	transcript	.	FPKM "4.5146373154"
scaffold36|size426437	402152	403756	gene product-Core histone H2A H2B H3SSCA001181-PApep: supercontig: 1:JXLN01012413:3408:3818:-1 gene:SSCA001181 transcript:SSCA001181-RA gene_biotype: _coding transcript_biotype: _coding	1000	-	Cufflinks	transcript	.	FPKM "0.5144735601"
scaffold36|size426437	398500	400139	CG6590 gene product-Scramblase is palmitoylated and contains a potential kinase C phosphorylation Scramblase exhibits Ca2+-activated phospholipid scrambling activity in There are also possible SH3 and WW binding Scramblase is involved in the redistribution of phospholipids after cell activation orSSCA010620-PApep: supercontig: 1:JXLN01000599:4781:5510:-1 gene:SSCA010620 transcript:SSCA010620-RA g…	1000	-	Cufflinks	transcript	.	FPKM "2.9457815551"
scaffold36|size426437	409457	409938	---NA---	1000	.	Cufflinks	transcript	.	FPKM "1.5207674037"
scaffold36|size426437	408604	409194	---NA---	1000	-	Cufflinks	transcript	.	FPKM "1.4007061000"
scaffold113|size188869	150719	151139	SSCA006931-PApep: supercontig: 1:JXLN01007333:2081:2317:-1 gene:SSCA006931 transcript:SSCA006931-RA gene_biotype: _coding transcript_biotype: _coding	1000	.	Cufflinks	transcript	.	FPKM "2.3960193556"
scaffold36|size426437	409999	411605	EG: gene product [alt 2]-223532COG0456, RimI, AcetyltransferasesSSCA008806-PApep: supercontig: 1:JXLN01014942:2967:3745:-1 gene:SSCA008806 transcript:SSCA008806-RA gene_biotype: _coding transcript_biotype: _coding	1000	-	Cufflinks	transcript	.	FPKM "3.7720727513"
scaffold36|size426437	411666	414773	CG10603 gene product-Ribosomal a large ribosomal subunit is one of five s required for an early folding intermediate of 23S rRNA in the assembly of the large L13 is situated on the bottom of the large near the polypeptide exit It interacts with s L3 and and forms an extensive network of interactions with 23S L13 has been identified as a homolog of the human breast basic conserved 1 (BBC1) a ident…	1000	.	Cufflinks	transcript	.	FPKM "3.0848036900"
scaffold36|size426437	387913	391465	Src64B gene product [alt 1]-Catalytic domain of Src kinase Tyrosine PTKs catalyze the transfer of the gamma-phosphoryl group from ATP to tyrosine (tyr) residues in Src subfamily members include and Src (or c-Src) s are cytoplasmic (or non-receptor) PTKs which are anchored to the plasma They contain an N-terminal SH4 domain with a myristoylation followed by SH3 and SH2 a tyr kinase and a regulator…	1000	+	Cufflinks	transcript	.	FPKM "1.8253347262"
scaffold370|size33292	1761	3517	SSCA009771-PApep: supercontig: 1:JXLN01018002:1871:5362:-1 gene:SSCA009771 transcript:SSCA009771-RA gene_biotype: _coding transcript_biotype: _coding	1000	.	Cufflinks	transcript	.	FPKM "3.2070229305"
scaffold370|size33292	19498	20483	CG3335 gene product-RNA recognition motif 1 in yeast multiple RNA-binding domain-containing 1 (MRD1) and similar This subgroup corresponds to the RRM1 of MRD1 which is encoded by a novel yeast gene MRD1 (multiple RNA-binding domain) It is well-conserved in yeast and its homologs exist in all MRD1 is present in the nucleolus and the It interacts with the 35 S precursor rRNA (pre-rRNA) and U3 small…	1000	+	Cufflinks	transcript	.	FPKM "2.7177937748"
scaffold370|size33292	21026	22273	CG3335 gene product-RNA recognition motif 4 in RNA-binding 19 (RBM19) and RNA recognition motif 3 in multiple RNA-binding domain-containing 1 (MRD1) This subfamily corresponds to the RRM4 of RBM19 and the RRM3 of also termed RNA-binding domain-1 (RBD-1) is a nucleolar conserved in eukaryotes involved in ribosome biogenesis by processing rRNA and is essential for preimplantation It has a unique do…	1000	.	Cufflinks	transcript	.	FPKM "0.5512174093"
scaffold370|size33292	21026	22156	CG3335 gene product-RNA recognition motif 4 in RNA-binding 19 (RBM19) and RNA recognition motif 3 in multiple RNA-binding domain-containing 1 (MRD1) This subfamily corresponds to the RRM4 of RBM19 and the RRM3 of also termed RNA-binding domain-1 (RBD-1) is a nucleolar conserved in eukaryotes involved in ribosome biogenesis by processing rRNA and is essential for preimplantation It has a unique do…	1000	+	Cufflinks	transcript	.	FPKM "0.7998636730"
scaffold371|size33253	28706	29209	---NA---	1000	.	Cufflinks	transcript	.	FPKM "2.0639475104"
scaffold372|size33211	13324	14125	---NA---	1000	.	Cufflinks	transcript	.	FPKM "0.6383433183"
scaffold372|size33211	17442	17984	---NA---	1000	.	Cufflinks	transcript	.	FPKM "1.1552559287"
scaffold113|size188869	148041	150305	---NA---	1000	+	Cufflinks	transcript	.	FPKM "2.1583406983"
scaffold36|size426437	160918	164853	Hsp83 gene product-Molecular HSP90 familySSCA005373-PApep: supercontig: 1:JXLN01011733:1242:3392:-1 gene:SSCA005373 transcript:SSCA005373-RA gene_biotype: _coding transcript_biotype: _coding	1000	.	Cufflinks	transcript	.	FPKM "70.7286624591"
scaffold36|size426437	165107	166759	CG10365 gene product [alt 2]-The is thought to be associated with the Ca2+ H+ cation transport in Escherichia Its function is not This family also includes homologues regions from several other bacterial and eukaryoticSSCA006644-PApep: supercontig: 1:JXLN01011005:253:1191:-1 gene:SSCA006644 transcript:SSCA006644-RA gene_biotype: _coding transcript_biotype: _coding	1000	-	Cufflinks	transcript	.	FPKM "7.3920543725"
scaffold36|size426437	168635	169505	---NA---	1000	.	Cufflinks	transcript	.	FPKM "0.9292513434"
scaffold374|size33121	16144	16929	CG15637 gene productSSCA008236-PApep: supercontig: 1:JXLN01008777:119024:140733:-1 gene:SSCA008236 transcript:SSCA008236-RA gene_biotype: _coding transcript_biotype: _coding	1000	-	Cufflinks	transcript	.	FPKM "1.3933648350"
scaffold374|size33121	16989	17770	CG15637 gene product-Calcium-binding EGFSSCA008236-PApep: supercontig: 1:JXLN01008777:119024:140733:-1 gene:SSCA008236 transcript:SSCA008236-RA gene_biotype: _coding transcript_biotype: _coding	1000	.	Cufflinks	transcript	.	FPKM "1.4452764377"
scaffold36|size426437	173177	175699	N gene product-Calcium-binding EGF-like present in a large number of membrane-bound and extracellular (mostly animal) Many of these s require calcium for their biological function and calcium-binding sites have been found to be located at the N-terminus of particular EGF-like domains calcium-binding may be crucial for numerous - Six conserved core cysteines form three disulfide bridges as in non …	1000	-	Cufflinks	transcript	.	FPKM "1.6417794728"
scaffold36|size426437	173177	175699	N gene product-Calcium-binding EGF-like present in a large number of membrane-bound and extracellular (mostly animal) Many of these s require calcium for their biological function and calcium-binding sites have been found to be located at the N-terminus of particular EGF-like domains calcium-binding may be crucial for numerous - Six conserved core cysteines form three disulfide bridges as in non …	1000	.	Cufflinks	transcript	.	FPKM "0.3591600268"
scaffold374|size33121	19164	22185	SSCA007300-PApep: supercontig: 1:JXLN01008777:142075:142591:-1 gene:SSCA007300 transcript:SSCA007300-RA gene_biotype: _coding transcript_biotype: _coding	1000	-	Cufflinks	transcript	.	FPKM "2.1281356523"
scaffold36|size426437	176404	178623	Dl gene product-Delta serrateSSCA010115-PApep: supercontig: 1:JXLN01004004:9359:11764:1 gene:SSCA010115 transcript:SSCA010115-RA gene_biotype: _coding transcript_biotype: _coding	1000	-	Cufflinks	transcript	.	FPKM "1.1882141535"
scaffold36|size426437	176811	177455	Dl gene productSSCA010115-PApep: supercontig: 1:JXLN01004004:9359:11764:1 gene:SSCA010115 transcript:SSCA010115-RA gene_biotype: _coding transcript_biotype: _coding	1000	.	Cufflinks	transcript	.	FPKM "0.9344803821"
scaffold113|size188869	156359	156774	---NA---	1000	.	Cufflinks	transcript	.	FPKM "3.1011443368"
scaffold36|size426437	178121	178623	Ser gene product-Delta serrateSSCA006186-PApep: supercontig: 1:JXLN01004004:6906:7647:1 gene:SSCA006186 transcript:SSCA006186-RA gene_biotype: _coding transcript_biotype: _coding	1000	.	Cufflinks	transcript	.	FPKM "1.2472556472"
scaffold375|size33008	501	702	---NA---	1000	.	Cufflinks	transcript	.	FPKM "37.8091466045"
scaffold36|size426437	179899	180997	---NA---	1000	.	Cufflinks	transcript	.	FPKM "0.6559429472"
scaffold375|size33008	757	1197	---NA---	1000	.	Cufflinks	transcript	.	FPKM "4.8075510035"
scaffold36|size426437	183123	183726	---NA---	1000	.	Cufflinks	transcript	.	FPKM "1.8828781820"
scaffold375|size33008	8485	9589	---NA---	1000	.	Cufflinks	transcript	.	FPKM "0.7297186834"
scaffold375|size33008	10611	11086	---NA---	1000	.	Cufflinks	transcript	.	FPKM "2.1883404239"
scaffold375|size33008	12314	12978	---NA---	1000	.	Cufflinks	transcript	.	FPKM "0.8734440585"
scaffold375|size33008	14315	14906	---NA---	1000	.	Cufflinks	transcript	.	FPKM "1.1078095386"
scaffold375|size33008	13243	13691	---NA---	1000	.	Cufflinks	transcript	.	FPKM "2.0688655047"
scaffold113|size188869	157016	158905	SSCA001204-PApep: supercontig: 1:JXLN01007333:7223:10369:-1 gene:SSCA001204 transcript:SSCA001204-RA gene_biotype: _coding transcript_biotype: _coding	1000	.	Cufflinks	transcript	.	FPKM "1.6246460279"
scaffold36|size426437	183893	184547	---NA---	1000	.	Cufflinks	transcript	.	FPKM "2.8760472740"
scaffold375|size33008	15577	16253	---NA---	1000	.	Cufflinks	transcript	.	FPKM "2.2127962840"
scaffold375|size33008	18692	20553	---NA---	1000	.	Cufflinks	transcript	.	FPKM "2.4144615946"
scaffold375|size33008	23971	24226	---NA---	1000	.	Cufflinks	transcript	.	FPKM "5.3976158431"
scaffold375|size33008	22413	23903	---NA---	1000	.	Cufflinks	transcript	.	FPKM "2.7668851696"
scaffold375|size33008	26144	26867	---NA---	1000	.	Cufflinks	transcript	.	FPKM "0.9051255998"
scaffold36|size426437	197327	199593	CG9357 gene product-This conserved domain family includes a large number of catalytically inactive chitinase-like lectins (chitolectins) including YKL- YKL-40 (HCGP39) and AMCase (acidic mammalian chitinase) as well as catalytically active The conserved domain is an eight-stranded alpha beta barrel fold belonging to the family 18 glycosyl The fold has a pronounced active-site cleft at the C-termi…	1000	-	Cufflinks	transcript	.	FPKM "1.9260819055"
scaffold36|size426437	197327	199605	CG9357 gene product-This conserved domain family includes a large number of catalytically inactive chitinase-like lectins (chitolectins) including YKL- YKL-40 (HCGP39) and AMCase (acidic mammalian chitinase) as well as catalytically active The conserved domain is an eight-stranded alpha beta barrel fold belonging to the family 18 glycosyl The fold has a pronounced active-site cleft at the C-termi…	1000	.	Cufflinks	transcript	.	FPKM "0.3690791160"
scaffold376|size32947	27973	30362	CG8177 gene product-HCO3- transporter This family contains Band 3 anion exchange s that exchange CL- HCO3- This family also includes cotransporters of Na+ HCO3SSCA003240-PApep: supercontig: 1:JXLN01012233:1885:6522:1 gene:SSCA003240 transcript:SSCA003240-RA gene_biotype: _coding transcript_biotype: _coding	1000	+	Cufflinks	transcript	.	FPKM "3.3449981939"
scaffold36|size426437	199734	204005	:GH10333 gene product-Cofactor of BRCA1 (COBRA1) This family consists of several cofactor of BRCA1 (COBRA1) like It is thought that COBRA1 along with BRCA1 is involved in chromatin COBRA1 is recruited to the chromosome site by the first BRCT repeat of and is itself sufficient to induce chromatin BRCA1 mutations that enhance chromatin unfolding also increase its affinity and recruitment It is thou…	1000	.	Cufflinks	transcript	.	FPKM "5.1712862517"
scaffold113|size188869	158962	159748	---NA---	1000	.	Cufflinks	transcript	.	FPKM "1.3709180781"
scaffold377|size32939	9623	10063	nos gene product-zf- Nanos RNA binding This family consists of several conserved novel zinc finger domains found in the eukaryotic s Nanos and Xcat- In Drosophila Nanos functions as a localized determinant of posterior Nanos RNA is localized to the posterior pole of the maturing egg cell and encodes a that emanates from this localized Nanos acts as a translational repressor and thereby establishe…	1000	.	Cufflinks	transcript	.	FPKM "2.8207569663"
scaffold36|size426437	205270	207986	Mlp84B gene product [alt 1]-The LIM domains of Cysteine Rich (CRP) The LIM domains of Cysteine Rich (CRP) family: Cysteine-rich s (CRPs) are characterized by the presence of two LIM domains linked to a short glycine-rich repeats (GRRs) The known CRP family members include and CRP3 CRP2 and CRP3 share a conserved nuclear targeting signal (K R-K R-Y-G-P-K) which supports the fact that these s funct…	1000	.	Cufflinks	transcript	.	FPKM "14.3412750115"
scaffold36|size426437	207322	207863	Mlp84B gene product [alt 1]-The LIM domains of Cysteine Rich (CRP) The LIM domains of Cysteine Rich (CRP) family: Cysteine-rich s (CRPs) are characterized by the presence of two LIM domains linked to a short glycine-rich repeats (GRRs) The known CRP family members include and CRP3 CRP2 and CRP3 share a conserved nuclear targeting signal (K R-K R-Y-G-P-K) which supports the fact that these s funct…	1000	+	Cufflinks	transcript	.	FPKM "249.7390310158"
scaffold379|size32720	581	2543	CG7860 gene product-Metazoan L-Asparaginase type ASRGL1 and similar s constitute a subfamily of the L-Asparaginase type 2-like The wider family includes Taspase and L-Asparaginase type 2 The proenzymes undergo autoproteolytic cleavage before a threonine to generate alpha and beta The threonine becomes the N-terminal residue of the beta subunit and is the catalytic or asparaginase-like has been cl…	1000	.	Cufflinks	transcript	.	FPKM "1.4631321738"
scaffold379|size32720	8328	8868	---NA---	1000	.	Cufflinks	transcript	.	FPKM "1.7954805793"
scaffold379|size32720	4923	7449	SSCA006974-PApep: supercontig: 1:JXLN01011422:37496:38393:1 gene:SSCA006974 transcript:SSCA006974-RA gene_biotype: _coding transcript_biotype: _coding	1000	-	Cufflinks	transcript	.	FPKM "4.6799855801"
scaffold378|size32893	6234	11233	Gs2 gene productSSCA001306-PApep: supercontig: 1:JXLN01013737:24256:25420:-1 gene:SSCA001306 transcript:SSCA001306-RA gene_biotype: _coding transcript_biotype: _coding	1000	+	Cufflinks	transcript	.	FPKM "2.4730191673"
scaffold379|size32720	15075	15397	---NA---	1000	.	Cufflinks	transcript	.	FPKM "2.8830125695"
scaffold379|size32720	18358	19216	gene product---NA---	1000	.	Cufflinks	transcript	.	FPKM "1.8638710938"
scaffold379|size32720	20142	20346	---NA---	1000	.	Cufflinks	transcript	.	FPKM "20.0763906105"
scaffold1019|size25348	832	2223	---NA---	1000	.	Cufflinks	transcript	.	FPKM "0.8600675800"
scaffold113|size188869	163400	164308	---NA---	1000	.	Cufflinks	transcript	.	FPKM "0.9839134469"
scaffold379|size32720	12634	13075	---NA---	1000	.	Cufflinks	transcript	.	FPKM "2.0523070180"
scaffold379|size32720	29531	29933	---NA---	1000	.	Cufflinks	transcript	.	FPKM "1.9898276513"
scaffold379|size32720	31705	32408	---NA---	1000	.	Cufflinks	transcript	.	FPKM "1.1570952584"
scaffold37|size425683	18918	19366	---NA---	1000	.	Cufflinks	transcript	.	FPKM "2.1402056945"
scaffold37|size425683	15775	17125	CG3790 gene product-cation transport---NA---	1000	-	Cufflinks	transcript	.	FPKM "2.9673605721"
scaffold37|size425683	17206	18474	---NA---	1000	-	Cufflinks	transcript	.	FPKM "1.0468852903"
scaffold37|size425683	25225	25732	---NA---	1000	.	Cufflinks	transcript	.	FPKM "1.3976498330"
scaffold37|size425683	29097	30142	---NA---	1000	.	Cufflinks	transcript	.	FPKM "1.3928284727"
scaffold37|size425683	27621	28356	---NA---	1000	.	Cufflinks	transcript	.	FPKM "0.9534447541"
scaffold37|size425683	26879	27504	---NA---	1000	.	Cufflinks	transcript	.	FPKM "1.7885205595"
scaffold113|size188869	164673	165365	---NA---	1000	.	Cufflinks	transcript	.	FPKM "0.8866869995"
scaffold37|size425683	19916	24245	CG17746 gene product [alt 1]-phosphatase phosphatase 2C is a Mn++ or Mg++ dependent serine threonineSSCA009670-PApep: supercontig: 1:JXLN01010966:19597:21202:-1 gene:SSCA009670 transcript:SSCA009670-RA gene_biotype: _coding transcript_biotype: _coding	1000	+	Cufflinks	transcript	.	FPKM "1.2933022054"
scaffold37|size425683	37186	39516	CG8506 gene product-FYVE domain found in FYVE finger-containing Rab5 effector rabenosyn-5 (Rbsn-5) and similar Rbsn- also termed zinc finger FYVE domain-containing is a novel Rab5 effector that is complexed to the Sec1 VPS45 and recruited in a phosphatidylinositol-3-kinase-dependent fashion to early It also binds to Rab4 and EHD1 RME- two regulators of the recycling and is involved in cargo recyc…	1000	-	Cufflinks	transcript	.	FPKM "1.7804528895"
scaffold37|size425683	30247	30950	---NA---	1000	.	Cufflinks	transcript	.	FPKM "0.8852960227"
scaffold37|size425683	19916	24245	CG17746 gene product [alt 1]-phosphatase phosphatase 2C is a Mn++ or Mg++ dependent serine threonineSSCA009670-PApep: supercontig: 1:JXLN01010966:19597:21202:-1 gene:SSCA009670 transcript:SSCA009670-RA gene_biotype: _coding transcript_biotype: _coding	1000	-	Cufflinks	transcript	.	FPKM "0.5476265453"
scaffold37|size425683	30247	34830	CG15455 gene product-279225pfam00853, Runt, Runt domain.SSCA010193-PApep: supercontig: 1:JXLN01018212:3057:4609:1 gene:SSCA010193 transcript:SSCA010193-RA gene_biotype: _coding transcript_biotype: _coding	1000	-	Cufflinks	transcript	.	FPKM "1.5114973603"
scaffold37|size425683	54960	55361	---NA---	1000	.	Cufflinks	transcript	.	FPKM "1.7383218784"
scaffold37|size425683	58620	61773	CG6943 gene product-elongation factor GSSCA003059-PApep: supercontig: 1:JXLN01004397:26:1428:-1 gene:SSCA003059 transcript:SSCA003059-RA gene_biotype: _coding transcript_biotype: _coding	1000	.	Cufflinks	transcript	.	FPKM "1.3735706603"
scaffold37|size425683	39764	52139	CG1931 gene productSSCA007569-PApep: supercontig: 1:JXLN01004340:2974:10068:-1 gene:SSCA007569 transcript:SSCA007569-RA gene_biotype: _coding transcript_biotype: _coding	1000	-	Cufflinks	transcript	.	FPKM "5.4980358712"
scaffold37|size425683	75224	76169	CG1753 gene product [alt 1]-239981cd04608, CBS_pair_PALP_assoc, This cd contains two tandem repeats of the cystathionine beta-synthase (CBS pair) domains associated with the pyridoxal-phosphate (PALP) dependent enzyme domain upstream. The vitamin B6 complex comprises pyridoxine, pyridoxal, and pyridoxamine, as well as the 5'-phosphate esters of pyridoxal (PALP) and pyridoxamine, the last two bein…	1000	-	Cufflinks	transcript	.	FPKM "1.4662233401"
scaffold37|size425683	76341	77148	CG1753 gene product [alt 1]-threonine dehydrataseSSCA004960-PApep: supercontig: 1:JXLN01014179:31335:32971:-1 gene:SSCA004960 transcript:SSCA004960-RA gene_biotype: _coding transcript_biotype: _coding	1000	.	Cufflinks	transcript	.	FPKM "0.6020721753"
scaffold113|size188869	165943	167440	---NA---	1000	.	Cufflinks	transcript	.	FPKM "1.4259645613"
scaffold37|size425683	77860	78435	---NA---	1000	.	Cufflinks	transcript	.	FPKM "1.1533745677"
scaffold37|size425683	72880	74586	---NA---	1000	-	Cufflinks	transcript	.	FPKM "21.2436332944"
scaffold37|size425683	63465	68586	CG9990 gene product-ABC-type multidrug transport ATPase componentSSCA003245-PApep: supercontig: 1:JXLN01010708:101:2473:1 gene:SSCA003245 transcript:SSCA003245-RA gene_biotype: _coding transcript_biotype: _coding	1000	+	Cufflinks	transcript	.	FPKM "2.3316100089"
scaffold37|size425683	79682	80370	---NA---	1000	.	Cufflinks	transcript	.	FPKM "0.8192728374"
scaffold37|size425683	64228	68586	CG9990 gene product-ABC-type multidrug transport ATPase componentSSCA003245-PApep: supercontig: 1:JXLN01010708:101:2473:1 gene:SSCA003245 transcript:SSCA003245-RA gene_biotype: _coding transcript_biotype: _coding	1000	-	Cufflinks	transcript	.	FPKM "0.8200657775"
scaffold37|size425683	81237	84047	SSCA009167-PApep: supercontig: 1:JXLN01005416:2559:2989:1 gene:SSCA009167 transcript:SSCA009167-RA gene_biotype: _coding transcript_biotype: _coding	1000	-	Cufflinks	transcript	.	FPKM "1.8909649733"
scaffold37|size425683	86116	86678	---NA---	1000	.	Cufflinks	transcript	.	FPKM "1.2429697314"
scaffold37|size425683	85436	86051	---NA---	1000	.	Cufflinks	transcript	.	FPKM "0.9586817858"
scaffold37|size425683	88245	89214	---NA---	1000	.	Cufflinks	transcript	.	FPKM "0.7401343994"
scaffold37|size425683	87141	87745	---NA---	1000	.	Cufflinks	transcript	.	FPKM "1.4311418863"
scaffold113|size188869	178734	179066	---NA---	1000	.	Cufflinks	transcript	.	FPKM "5.7557049059"
scaffold37|size425683	91253	91826	---NA---	1000	.	Cufflinks	transcript	.	FPKM "1.1593351069"
scaffold37|size425683	91988	93934	---NA---	1000	.	Cufflinks	transcript	.	FPKM "2.3792882754"
scaffold37|size425683	97756	98287	---NA---	1000	.	Cufflinks	transcript	.	FPKM "1.8423084366"
scaffold37|size425683	96164	97144	---NA---	1000	.	Cufflinks	transcript	.	FPKM "0.6592470772"
scaffold37|size425683	99582	99989	---NA---	1000	.	Cufflinks	transcript	.	FPKM "2.3676651233"
scaffold37|size425683	100122	101729	---NA---	1000	.	Cufflinks	transcript	.	FPKM "1.1050876366"
scaffold37|size425683	104494	105522	---NA---	1000	.	Cufflinks	transcript	.	FPKM "1.2877355733"
scaffold37|size425683	106952	107461	---NA---	1000	.	Cufflinks	transcript	.	FPKM "3.2409979278"
scaffold37|size425683	105589	106894	---NA---	1000	.	Cufflinks	transcript	.	FPKM "1.4701573337"
scaffold37|size425683	107729	108439	---NA---	1000	.	Cufflinks	transcript	.	FPKM "1.5697522228"
scaffold1144|size17805	9590	11750	---NA---	1000	+	Cufflinks	transcript	.	FPKM "0.9218105435"
scaffold37|size425683	108545	108877	---NA---	1000	.	Cufflinks	transcript	.	FPKM "3.5813274970"
scaffold37|size425683	108931	110084	---NA---	1000	.	Cufflinks	transcript	.	FPKM "1.9718992302"
scaffold37|size425683	111613	112293	---NA---	1000	.	Cufflinks	transcript	.	FPKM "1.5893951594"
scaffold37|size425683	110140	110980	---NA---	1000	.	Cufflinks	transcript	.	FPKM "1.5435698742"
scaffold37|size425683	112439	112691	---NA---	1000	.	Cufflinks	transcript	.	FPKM "5.6415020080"
scaffold37|size425683	113615	114339	---NA---	1000	.	Cufflinks	transcript	.	FPKM "1.7373908096"
scaffold37|size425683	113050	113562	---NA---	1000	.	Cufflinks	transcript	.	FPKM "2.4083881176"
scaffold37|size425683	114954	115562	---NA---	1000	.	Cufflinks	transcript	.	FPKM "1.4175766706"
scaffold37|size425683	116416	117063	---NA---	1000	.	Cufflinks	transcript	.	FPKM "1.2165491454"
scaffold37|size425683	124013	124659	---NA---	1000	.	Cufflinks	transcript	.	FPKM "1.2191937977"
scaffold1144|size17805	9960	10814	---NA---	1000	.	Cufflinks	transcript	.	FPKM "0.8955376436"
scaffold37|size425683	126521	127037	---NA---	1000	.	Cufflinks	transcript	.	FPKM "1.0196596787"
scaffold37|size425683	124826	125548	---NA---	1000	.	Cufflinks	transcript	.	FPKM "1.2904664415"
scaffold37|size425683	128500	129964	---NA---	1000	.	Cufflinks	transcript	.	FPKM "1.4920408465"
scaffold37|size425683	130071	131164	---NA---	1000	.	Cufflinks	transcript	.	FPKM "3.8749087523"
scaffold37|size425683	134229	134597	---NA---	1000	.	Cufflinks	transcript	.	FPKM "2.0529855484"
scaffold37|size425683	135015	136047	---NA---	1000	.	Cufflinks	transcript	.	FPKM "0.7734076807"
scaffold37|size425683	136633	138027	---NA---	1000	.	Cufflinks	transcript	.	FPKM "0.8202009396"
scaffold37|size425683	146413	147305	---NA---	1000	.	Cufflinks	transcript	.	FPKM "1.8005892868"
scaffold37|size425683	147432	147986	---NA---	1000	.	Cufflinks	transcript	.	FPKM "1.7271844446"
scaffold37|size425683	154095	155197	---NA---	1000	+	Cufflinks	transcript	.	FPKM "1.0826195632"
scaffold1146|size17759	1810	2205	---NA---	1000	.	Cufflinks	transcript	.	FPKM "2.2351950187"
scaffold37|size425683	154095	154939	---NA---	1000	.	Cufflinks	transcript	.	FPKM "1.2495975737"
scaffold37|size425683	163977	166702	---NA---	1000	.	Cufflinks	transcript	.	FPKM "0.7657422537"
scaffold37|size425683	159382	162916	CG5902 gene productSSCA010228-PApep: supercontig: 1:JXLN01004552:6826:7864:1 gene:SSCA010228 transcript:SSCA010228-RA gene_biotype: _coding transcript_biotype: _coding	1000	-	Cufflinks	transcript	.	FPKM "2.8526082193"
scaffold37|size425683	148582	152664	CG15117 gene product-Peroxisomal acyl- Peroxisomal acyl- oxidases (AXO) catalyze the first set in the peroxisomal fatty acid beta- the alpha,beta dehydrogenation of the corresponding trans-enoyl- by which becomes In a second oxidative half- the reduced FAD is reoxidized by molecular AXO is generally a but it has been reported to form a different type of oligomer in There are several subtypes of A…	1000	+	Cufflinks	transcript	.	FPKM "4.3038598373"
scaffold37|size425683	150603	152664	CG15117 gene product-Beta-galactosidase beta-glucuronidaseSSCA003945-PApep: supercontig: 1:JXLN01013526:16340:18348:-1 gene:SSCA003945 transcript:SSCA003945-RA gene_biotype: _coding transcript_biotype: _coding	1000	.	Cufflinks	transcript	.	FPKM "1.7116735984"
scaffold37|size425683	155273	159296	CG1521 gene productSSCA005953-PApep: supercontig: 1:JXLN01007827:955:5210:-1 gene:SSCA005953 transcript:SSCA005953-RA gene_biotype: _coding transcript_biotype: _coding	1000	+	Cufflinks	transcript	.	FPKM "1.2362011953"
scaffold37|size425683	155999	159296	CG1521 gene productSSCA005953-PApep: supercontig: 1:JXLN01007827:955:5210:-1 gene:SSCA005953 transcript:SSCA005953-RA gene_biotype: _coding transcript_biotype: _coding	1000	-	Cufflinks	transcript	.	FPKM "0.4253709855"
scaffold37|size425683	172545	173031	---NA---	1000	.	Cufflinks	transcript	.	FPKM "1.4954360257"
scaffold37|size425683	191046	191690	slo gene productSSCA000525-PApep: supercontig: 1:JXLN01010069:14768:23175:1 gene:SSCA000525 transcript:SSCA000525-RA gene_biotype: _coding transcript_biotype: _coding	1000	.	Cufflinks	transcript	.	FPKM "1.6326903309"
scaffold37|size425683	173539	176913	---NA---	1000	+	Cufflinks	transcript	.	FPKM "1.2317195390"
scaffold1147|size17743	5045	5861	---NA---	1000	.	Cufflinks	transcript	.	FPKM "2.4035583239"
scaffold37|size425683	173539	175137	---NA---	1000	.	Cufflinks	transcript	.	FPKM "0.9064621561"
scaffold37|size425683	193537	195134	slo gene product-Calcium-activated BK potassium channel alphaSSCA000130-PApep: supercontig: 1:JXLN01012719:4811:5337:-1 gene:SSCA000130 transcript:SSCA000130-RA gene_biotype: _coding transcript_biotype: _coding	1000	+	Cufflinks	transcript	.	FPKM "0.9018394305"
scaffold37|size425683	175247	176035	---NA---	1000	.	Cufflinks	transcript	.	FPKM "0.8550862857"
scaffold37|size425683	177040	177621	---NA---	1000	.	Cufflinks	transcript	.	FPKM "1.0412005140"
scaffold37|size425683	203695	204649	SSCA010670-PApep: supercontig: 1:JXLN01010818:1686:2923:-1 gene:SSCA010670 transcript:SSCA010670-RA gene_biotype: _coding transcript_biotype: _coding	1000	+	Cufflinks	transcript	.	FPKM "10.3296923328"
scaffold37|size425683	222875	223616	---NA---	1000	.	Cufflinks	transcript	.	FPKM "1.1452381584"
scaffold37|size425683	179170	179910	---NA---	1000	.	Cufflinks	transcript	.	FPKM "0.9448397103"
scaffold37|size425683	180060	180859	---NA---	1000	.	Cufflinks	transcript	.	FPKM "0.7319154204"
scaffold37|size425683	223871	225755	---NA---	1000	-	Cufflinks	transcript	.	FPKM "3.5425433314"
scaffold37|size425683	229391	229969	---NA---	1000	.	Cufflinks	transcript	.	FPKM "3.5767118711"
scaffold1147|size17743	5943	6762	---NA---	1000	.	Cufflinks	transcript	.	FPKM "1.1222512386"
scaffold37|size425683	181651	182522	---NA---	1000	.	Cufflinks	transcript	.	FPKM "0.8187306873"
scaffold37|size425683	233228	233576	---NA---	1000	.	Cufflinks	transcript	.	FPKM "2.5365384490"
scaffold37|size425683	182710	183157	---NA---	1000	.	Cufflinks	transcript	.	FPKM "1.7187186531"
scaffold37|size425683	238706	239043	---NA---	1000	.	Cufflinks	transcript	.	FPKM "6.9259930217"
scaffold37|size425683	184503	186128	---NA---	1000	.	Cufflinks	transcript	.	FPKM "0.5716147248"
scaffold37|size425683	235227	238656	CG5620 gene productSSCA010087-PApep: supercontig: 1:JXLN01016144:2698:4149:-1 gene:SSCA010087 transcript:SSCA010087-RA gene_biotype: _coding transcript_biotype: _coding	1000	+	Cufflinks	transcript	.	FPKM "3.5494787867"
scaffold37|size425683	186233	186856	---NA---	1000	.	Cufflinks	transcript	.	FPKM "1.4544762404"
scaffold37|size425683	242899	243675	---NA---	1000	.	Cufflinks	transcript	.	FPKM "1.7110069887"
scaffold37|size425683	243766	245566	---NA---	1000	.	Cufflinks	transcript	.	FPKM "1.3667532470"
scaffold37|size425683	187323	187783	---NA---	1000	.	Cufflinks	transcript	.	FPKM "1.9101125910"
scaffold1147|size17743	10667	11489	---NA---	1000	.	Cufflinks	transcript	.	FPKM "0.9112022765"
scaffold37|size425683	241047	242600	---NA---	1000	+	Cufflinks	transcript	.	FPKM "1.4953571404"
scaffold37|size425683	245694	246300	SSCA000389-PApep: supercontig: 1:JXLN01015141:2873:5488:1 gene:SSCA000389 transcript:SSCA000389-RA gene_biotype: _coding transcript_biotype: _coding	1000	.	Cufflinks	transcript	.	FPKM "1.1572656717"
scaffold37|size425683	188011	190232	SSCA000525-PApep: supercontig: 1:JXLN01010069:14768:23175:1 gene:SSCA000525 transcript:SSCA000525-RA gene_biotype: _coding transcript_biotype: _coding	1000	.	Cufflinks	transcript	.	FPKM "2.5538313313"
scaffold37|size425683	254301	254951	---NA---	1000	-	Cufflinks	transcript	.	FPKM "1.3053365655"
scaffold37|size425683	256517	259140	SSCA010208-PApep: supercontig: 1:JXLN01001128:539:4372:-1 gene:SSCA010208 transcript:SSCA010208-RA gene_biotype: _coding transcript_biotype: _coding	1000	.	Cufflinks	transcript	.	FPKM "0.6903970538"
scaffold37|size425683	262278	263068	CG13920 gene product---NA---	1000	.	Cufflinks	transcript	.	FPKM "1.3618392020"
scaffold37|size425683	271002	272520	CG9746 gene product-Catalytic domain of the Serine Threonine Vacuolar sorting-associated STKs catalyze the transfer of the gamma-phosphoryl group from ATP to serine threonine residues on Vps15 is a large consisting of an N-terminal kinase a C-terminal WD-repeat containing and an intermediate bridge domain that contain HEAT The kinase domain is necessary for the signaling functions of Human Vps15 …	1000	.	Cufflinks	transcript	.	FPKM "0.7859505897"
scaffold37|size425683	263371	265125	CG17522 gene product-C- alpha helical domain of Class Mu Glutathione S- Glutathione S-transferase (GST) C-terminal domain Class Mu subfamily GSTs are cytosolic dimeric s involved in cellular detoxification by catalyzing the conjugation of glutathione (GSH) with a wide range of endogenous and xenobiotic alkylating including therapeutic environmental and products of oxidative The GST fold contains …	1000	-	Cufflinks	transcript	.	FPKM "20.3119283774"
scaffold37|size425683	273208	273873	SSCA007046-PApep: supercontig: 1:JXLN01002433:2967:7568:1 gene:SSCA007046 transcript:SSCA007046-RA gene_biotype: _coding transcript_biotype: _coding	1000	.	Cufflinks	transcript	.	FPKM "1.0147224867"
scaffold37|size425683	276927	277588	---NA---	1000	.	Cufflinks	transcript	.	FPKM "1.2594061003"
scaffold101|size219283	11216	14031	CG2174 gene productSSCA008426-PApep: supercontig: 1:JXLN01010051:9:3631:1 gene:SSCA008426 transcript:SSCA008426-RA gene_biotype: _coding transcript_biotype: _coding	1000	+	Cufflinks	transcript	.	FPKM "2.2951660573"
scaffold1147|size17743	9516	10593	---NA---	1000	.	Cufflinks	transcript	.	FPKM "2.0981338203"
scaffold37|size425683	274159	276060	SSCA007046-PApep: supercontig: 1:JXLN01002433:2967:7568:1 gene:SSCA007046 transcript:SSCA007046-RA gene_biotype: _coding transcript_biotype: _coding	1000	.	Cufflinks	transcript	.	FPKM "2.3327131670"
scaffold37|size425683	277711	278852	---NA---	1000	.	Cufflinks	transcript	.	FPKM "0.8613116180"
scaffold37|size425683	279504	279967	---NA---	1000	.	Cufflinks	transcript	.	FPKM "1.3496005595"
scaffold37|size425683	281332	283920	---NA---	1000	.	Cufflinks	transcript	.	FPKM "6.6309924273"
scaffold37|size425683	284646	286159	osa gene product-ARID (A T-rich interaction domain) DNA-binding domain containing a helix-turn-helixSSCA009384-PApep: supercontig: 1:JXLN01011433:3145:9703:1 gene:SSCA009384 transcript:SSCA009384-RA gene_biotype: _coding transcript_biotype: _coding	1000	+	Cufflinks	transcript	.	FPKM "0.9902326869"
scaffold37|size425683	291792	292252	---NA---	1000	.	Cufflinks	transcript	.	FPKM "7.6404503639"
scaffold37|size425683	265654	268498	CG1275 gene product [alt 1]-Eukaryotic cytochrome Cytochrome b561 is a secretory vesicle-specific electron transport It is an integral membrane that binds two heme groups non- This is a eukaryotic Members of the prokaryotic cytochrome b561 family can be found in Pfam:SSCA003586-PApep: supercontig: 1:JXLN01011344:53500:55024:-1 gene:SSCA003586 transcript:SSCA003586-RA gene_biotype: _coding transcr…	1000	-	Cufflinks	transcript	.	FPKM "5.4472715349"
scaffold37|size425683	292708	293439	CG4447 gene product-Ribosome recycling factorSSCA002567-PApep: supercontig: 1:JXLN01005383:51513:52262:1 gene:SSCA002567 transcript:SSCA002567-RA gene_biotype: _coding transcript_biotype: _coding	1000	+	Cufflinks	transcript	.	FPKM "3.1157178802"
scaffold37|size425683	293542	294354	---NA---	1000	-	Cufflinks	transcript	.	FPKM "5.1251789308"
scaffold37|size425683	294471	294997	---NA---	1000	.	Cufflinks	transcript	.	FPKM "1.5395007233"
scaffold1148|size17721	10308	11101	---NA---	1000	.	Cufflinks	transcript	.	FPKM "1.0471293484"
scaffold37|size425683	295065	295996	---NA---	1000	.	Cufflinks	transcript	.	FPKM "0.9535377354"
scaffold37|size425683	287617	291721	osa gene product-288854pfam12031, DUF3518, Domain of unknown function (DUF3518). This presumed domain is functionally uncharacterized. This domain is found in eukaryotes. This domain is about 260 amino acids in length. This domain is found associated with pfam01388.SSCA009384-PApep: supercontig: 1:JXLN01011433:3145:9703:1 gene:SSCA009384 transcript:SSCA009384-RA gene_biotype: _coding transcript_b…	1000	+	Cufflinks	transcript	.	FPKM "3.2084145007"
scaffold37|size425683	299705	300406	---NA---	1000	.	Cufflinks	transcript	.	FPKM "0.9437909019"
scaffold37|size425683	300633	301367	SSCA007476-PApep: supercontig: 1:JXLN01014799:28264:31659:1 gene:SSCA007476 transcript:SSCA007476-RA gene_biotype: _coding transcript_biotype: _coding	1000	.	Cufflinks	transcript	.	FPKM "0.9551846059"
scaffold37|size425683	314963	315779	---NA---	1000	.	Cufflinks	transcript	.	FPKM "1.4540044181"
scaffold37|size425683	316719	317644	---NA---	1000	.	Cufflinks	transcript	.	FPKM "1.1383573600"
scaffold37|size425683	318113	318737	---NA---	1000	.	Cufflinks	transcript	.	FPKM "2.3047764528"
scaffold37|size425683	320085	320634	sgl gene productSSCA007515-PApep: supercontig: 1:JXLN01014799:39480:41170:1 gene:SSCA007515 transcript:SSCA007515-RA gene_biotype: _coding transcript_biotype: _coding	1000	+	Cufflinks	transcript	.	FPKM "6.4591263262"
scaffold37|size425683	322477	323721	-Ki-ras-induced actin-interacting -IP3R-interacting This family includes the N-terminus of the actin-interacting sperm-specific antigen or KRAP (Ki-ras-induced actin-interacting ) This region is found to be the residues that interact with inositol 1,4,5-trisphosphate receptor (IP3R) KRAP was first localized as a membrane-bound form with extracellular regions suggesting it might be involved in the…	1000	.	Cufflinks	transcript	.	FPKM "0.5684165991"
scaffold37|size425683	322477	323721	-Ki-ras-induced actin-interacting -IP3R-interacting This family includes the N-terminus of the actin-interacting sperm-specific antigen or KRAP (Ki-ras-induced actin-interacting ) This region is found to be the residues that interact with inositol 1,4,5-trisphosphate receptor (IP3R) KRAP was first localized as a membrane-bound form with extracellular regions suggesting it might be involved in the…	1000	+	Cufflinks	transcript	.	FPKM "1.0406741772"
scaffold1148|size17721	11267	14097	SSCA007198-PApep: supercontig: 1:JXLN01011711:9780:11846:-1 gene:SSCA007198 transcript:SSCA007198-RA gene_biotype: _coding transcript_biotype: _coding	1000	+	Cufflinks	transcript	.	FPKM "1.2406838677"
scaffold37|size425683	326518	326936	---NA---	1000	.	Cufflinks	transcript	.	FPKM "1.7722104289"
scaffold37|size425683	331269	334294	---NA---	1000	+	Cufflinks	transcript	.	FPKM "1.2541960475"
scaffold37|size425683	339805	341175	---NA---	1000	.	Cufflinks	transcript	.	FPKM "4.5788624525"
scaffold37|size425683	338444	339734	CG5549 gene product-Sodium:neurotransmitter symporter These are twelve xTM-containing regionSSCA007356-PApep: supercontig: 1:JXLN01014799:52920:55527:1 gene:SSCA007356 transcript:SSCA007356-RA gene_biotype: _coding transcript_biotype: _coding	1000	+	Cufflinks	transcript	.	FPKM "2.1523087475"
scaffold37|size425683	341324	341837	---NA---	1000	.	Cufflinks	transcript	.	FPKM "2.8583639593"
scaffold37|size425683	353531	354550	---NA---	1000	.	Cufflinks	transcript	.	FPKM "2.0646840265"
scaffold37|size425683	352786	353481	---NA---	1000	.	Cufflinks	transcript	.	FPKM "1.1752813089"
scaffold37|size425683	352105	352451	sim gene product---NA---	1000	+	Cufflinks	transcript	.	FPKM "11.6435708013"
scaffold37|size425683	354605	357756	-M28 Zn-Peptidase a main component of gamma-secretase Peptidase M28 Nicastrin Nicastrin is a main component of gamma-secretase Its extracellular domain sequence resembles but certain catalytic residues are not It is mainly localized to the endoplasmic reticulum and It is highly glycosylated (Mr 120 kDa) and is essential for substrate recognition of the N-terminus of gamma-secretase substrates der…	1000	-	Cufflinks	transcript	.	FPKM "2.1928125025"
scaffold37|size425683	350303	351222	sim gene productSSCA004925-PApep: supercontig: 1:JXLN01013559:32757:34782:-1 gene:SSCA004925 transcript:SSCA004925-RA gene_biotype: _coding transcript_biotype: _coding	1000	+	Cufflinks	transcript	.	FPKM "1.3847896710"
scaffold114|size188867	6419	6971	CG9895 gene product-Zinc C2H2 The C2H2 zinc finger is a classical zinc finger C2H2-type zinc fingers are ubiquitous more than 1% of all mammalian s are to contain at least one zinc They often function as DNA or binding structural such as in eukaryotic transcription and therefore they play important roles in cellular processes such as and C2H2 zinc finger s contain from 1 to more than 30 zinc fing…	1000	.	Cufflinks	transcript	.	FPKM "1.3790818082"
scaffold37|size425683	350353	351783	sim gene productSSCA004925-PApep: supercontig: 1:JXLN01013559:32757:34782:-1 gene:SSCA004925 transcript:SSCA004925-RA gene_biotype: _coding transcript_biotype: _coding	1000	.	Cufflinks	transcript	.	FPKM "1.5829019493"
scaffold37|size425683	360543	361280	4 gene product-ATP-dependent RNA helicaseSSCA001881-PApep: supercontig: 1:JXLN01013559:23458:26999:-1 gene:SSCA001881 transcript:SSCA001881-RA gene_biotype: _coding transcript_biotype: _coding	1000	.	Cufflinks	transcript	.	FPKM "0.6785599972"
scaffold37|size425683	358334	359192	---NA---	1000	.	Cufflinks	transcript	.	FPKM "2.0029659516"
scaffold37|size425683	361474	362181	4 gene productSSCA001881-PApep: supercontig: 1:JXLN01013559:23458:26999:-1 gene:SSCA001881 transcript:SSCA001881-RA gene_biotype: _coding transcript_biotype: _coding	1000	.	Cufflinks	transcript	.	FPKM "2.2964233362"
scaffold37|size425683	363008	363604	---NA---	1000	.	Cufflinks	transcript	.	FPKM "1.1854914275"
scaffold37|size425683	366520	367378	---NA---	1000	.	Cufflinks	transcript	.	FPKM "1.1683968051"
scaffold37|size425683	367435	368700	---NA---	1000	+	Cufflinks	transcript	.	FPKM "1.8031981861"
scaffold37|size425683	372274	372801	SSCA000790-PApep: supercontig: 1:JXLN01010491:1716:3176:-1 gene:SSCA000790 transcript:SSCA000790-RA gene_biotype: _coding transcript_biotype: _coding	1000	.	Cufflinks	transcript	.	FPKM "1.4253454000"
scaffold37|size425683	372870	374217	---NA---	1000	.	Cufflinks	transcript	.	FPKM "0.9017104120"
scaffold37|size425683	374267	375143	SSCA001560-PApep: supercontig: 1:JXLN01010491:797:1265:1 gene:SSCA001560 transcript:SSCA001560-RA gene_biotype: _coding transcript_biotype: _coding	1000	.	Cufflinks	transcript	.	FPKM "0.7044248343"
scaffold114|size188867	8614	9436	---NA---	1000	.	Cufflinks	transcript	.	FPKM "1.0287767638"
scaffold37|size425683	379161	379501	---NA---	1000	.	Cufflinks	transcript	.	FPKM "2.6680319794"
scaffold37|size425683	383150	383530	Awh gene productSSCA007399-PApep: supercontig: 1:JXLN01012559:872:2447:1 gene:SSCA007399 transcript:SSCA007399-RA gene_biotype: _coding transcript_biotype: _coding	1000	.	Cufflinks	transcript	.	FPKM "2.6966814894"
scaffold37|size425683	383994	384677	Awh gene product-DNA-binding factors that are involved in the transcriptional regulation of key developmentalSSCA007399-PApep: supercontig: 1:JXLN01012559:872:2447:1 gene:SSCA007399 transcript:SSCA007399-RA gene_biotype: _coding transcript_biotype: _coding	1000	.	Cufflinks	transcript	.	FPKM "1.7302585568"
scaffold37|size425683	385098	385661	---NA---	1000	.	Cufflinks	transcript	.	FPKM "3.0743888122"
scaffold37|size425683	384757	384991	---NA---	1000	.	Cufflinks	transcript	.	FPKM "7.7393577614"
scaffold37|size425683	400877	401591	---NA---	1000	.	Cufflinks	transcript	.	FPKM "0.8497419479"
scaffold37|size425683	398002	399179	---NA---	1000	+	Cufflinks	transcript	.	FPKM "1.3616717537"
scaffold37|size425683	398460	399179	---NA---	1000	.	Cufflinks	transcript	.	FPKM "1.6933138087"
scaffold37|size425683	394051	396960	Pak gene product [alt 1]-Catalytic domain of the Serine Threonine p21-activated STKs catalyze the transfer of the gamma-phosphoryl group from ATP to serine threonine residues on PAKs are Rho family GTPase-regulated kinases that serve as important mediators in the function of Cdc42 (cell division cycle 42) and PAKs are implicated in the regulation of many cellular processes including growth factor…	1000	+	Cufflinks	transcript	.	FPKM "1.9160539057"
scaffold37|size425683	392008	392264	---NA---	1000	.	Cufflinks	transcript	.	FPKM "7.4493126944"
scaffold114|size188867	16934	17506	---NA---	1000	.	Cufflinks	transcript	.	FPKM "1.1139077666"
scaffold37|size425683	393483	393993	---NA---	1000	.	Cufflinks	transcript	.	FPKM "3.2309987422"
scaffold383|size32516	4865	5670	---NA---	1000	-	Cufflinks	transcript	.	FPKM "0.9639799887"
scaffold383|size32516	13697	14190	---NA---	1000	.	Cufflinks	transcript	.	FPKM "3.1053821856"
scaffold383|size32516	12857	13613	---NA---	1000	.	Cufflinks	transcript	.	FPKM "0.9839122002"
scaffold383|size32516	14530	14898	CG11317 gene product---NA---	1000	.	Cufflinks	transcript	.	FPKM "2.9768290452"
scaffold384|size32502	5412	5704	SSCA008261-PApep: supercontig: 1:JXLN01001302:8713:9943:-1 gene:SSCA008261 transcript:SSCA008261-RA gene_biotype: _coding transcript_biotype: _coding	1000	.	Cufflinks	transcript	.	FPKM "4.9283503634"
scaffold384|size32502	4266	5281	Crk gene product-Src Homology 3 domain of C-terminal Src CSK is a cytoplasmic (or nonreceptor) tyr kinase containing the Src homology SH3 and N-terminal to the catalytic tyr kinase They negatively regulate the activity of Src kinases that are anchored to the plasma To inhibit Src CSK is translocated to the membrane via binding to specific transmembrane G- or adaptor s near the CSK catalyzes the t…	1000	+	Cufflinks	transcript	.	FPKM "4.0581081416"
scaffold384|size32502	5940	6383	---NA---	1000	.	Cufflinks	transcript	.	FPKM "3.9272487274"
scaffold385|size32457	11777	12768	CG1529 gene product-Zinc C2H2 The C2H2 zinc finger is a classical zinc finger C2H2-type zinc fingers are ubiquitous more than 1% of all mammalian s are to contain at least one zinc They often function as DNA or binding structural such as in eukaryotic transcription and therefore they play important roles in cellular processes such as and C2H2 zinc finger s contain from 1 to more than 30 zinc fing…	1000	.	Cufflinks	transcript	.	FPKM "1.5172237976"
scaffold380|size46953	23849	25481	Act5C gene product-ACTIN subfamily of ACTIN mreB sugarkinase Hsp70SSCA005022-PApep: supercontig: 1:JXLN01012895:13286:14416:-1 gene:SSCA005022 transcript:SSCA005022-RA gene_biotype: _coding transcript_biotype: _coding	1000	.	Cufflinks	transcript	.	FPKM "116.2931304073"
scaffold114|size188867	29909	30915	SSCA000152-PApep: supercontig: 1:JXLN01010390:12196:13402:-1 gene:SSCA000152 transcript:SSCA000152-RA gene_biotype: _coding transcript_biotype: _coding	1000	.	Cufflinks	transcript	.	FPKM "1.6414565362"
scaffold380|size46953	26938	30910	Act5C gene product-ACTIN subfamily of ACTIN mreB sugarkinase Hsp70SSCA005022-PApep: supercontig: 1:JXLN01012895:13286:14416:-1 gene:SSCA005022 transcript:SSCA005022-RA gene_biotype: _coding transcript_biotype: _coding	1000	-	Cufflinks	transcript	.	FPKM "37.2907364525"
scaffold386|size32404	4660	13115	CG12393 gene product-Sesquipedalian family Pleckstrin homology (PH) The sesquipedalian family has 2 mammalian members: Ses1 and which are also callled 7 kDa inositol polyphosphate phosphatase-interacting 1 and They play a role in endocytic trafficking and are required for receptor recycling from both to the trans-Golgi network and the plasma Members of this family form homodimers and Sesquipedali…	1000	-	Cufflinks	transcript	.	FPKM "0.9279286122"
scaffold387|size32351	11411	12502	---NA---	1000	.	Cufflinks	transcript	.	FPKM "0.8365990329"
scaffold387|size32351	17549	20065	cdc16 gene product-Tetratricopeptide The Tetratricopeptide repeat (TPR) typically contains 34 amino acids and is found in a variety of organisms including and It is present in a variety of s including those involved in cell- and transport The number of TPR motifs varies among Those containing 5-6 tandem repeats generate a right-handed helical structure with an amphipathic channel that is thought …	1000	-	Cufflinks	transcript	.	FPKM "0.9288358314"
scaffold388|size32290	10614	11530	CG17756 gene productSSCA001473-PApep: supercontig: 1:JXLN01014557:40595:41337:-1 gene:SSCA001473 transcript:SSCA001473-RA gene_biotype: _coding transcript_biotype: _coding	1000	+	Cufflinks	transcript	.	FPKM "1.8661006772"
scaffold388|size32290	12886	14591	---NA---	1000	.	Cufflinks	transcript	.	FPKM "1.4522313676"
scaffold388|size32290	14667	15412	---NA---	1000	.	Cufflinks	transcript	.	FPKM "1.9396621041"
scaffold388|size32290	18793	19785	---NA---	1000	.	Cufflinks	transcript	.	FPKM "1.4844160594"
scaffold388|size32290	18171	18622	---NA---	1000	.	Cufflinks	transcript	.	FPKM "1.4106653212"
scaffold388|size32290	20657	21503	---NA---	1000	.	Cufflinks	transcript	.	FPKM "0.9063925889"
scaffold114|size188867	26965	29789	CG14122 gene productSSCA009679-PApep: supercontig: 1:JXLN01010390:10714:12070:-1 gene:SSCA009679 transcript:SSCA009679-RA gene_biotype: _coding transcript_biotype: _coding	1000	-	Cufflinks	transcript	.	FPKM "1.6508562180"
scaffold388|size32290	23425	24336	---NA---	1000	.	Cufflinks	transcript	.	FPKM "1.4439778318"
scaffold388|size32290	24433	25670	---NA---	1000	.	Cufflinks	transcript	.	FPKM "2.1700425901"
scaffold388|size32290	25987	26752	---NA---	1000	.	Cufflinks	transcript	.	FPKM "2.3246839650"
scaffold388|size32290	29205	29949	---NA---	1000	.	Cufflinks	transcript	.	FPKM "0.6700476482"
scaffold38|size423637	8739	9438	---NA---	1000	.	Cufflinks	transcript	.	FPKM "1.4212055610"
scaffold38|size423637	17596	18065	---NA---	1000	.	Cufflinks	transcript	.	FPKM "1.8494105717"
scaffold38|size423637	18800	19848	---NA---	1000	.	Cufflinks	transcript	.	FPKM "0.6939905306"
scaffold38|size423637	14888	15823	---NA---	1000	.	Cufflinks	transcript	.	FPKM "1.1092929057"
scaffold38|size423637	22174	22867	---NA---	1000	.	Cufflinks	transcript	.	FPKM "0.8111932783"
scaffold38|size423637	23639	24168	---NA---	1000	.	Cufflinks	transcript	.	FPKM "1.4170366448"
scaffold114|size188867	20769	22037	SSCA007401-PApep: supercontig: 1:JXLN01010390:2449:3148:1 gene:SSCA007401 transcript:SSCA007401-RA gene_biotype: _coding transcript_biotype: _coding	1000	+	Cufflinks	transcript	.	FPKM "2.0255342761"
scaffold38|size423637	29738	29967	---NA---	1000	.	Cufflinks	transcript	.	FPKM "9.4937799655"
scaffold38|size423637	30072	31643	:GH02288 gene product-Glycosyl transferase family 64 Members of this family catalyze the transfer reaction of N-acetylglucosamine and N-acetylgalactosamine from the respective UDP-sugars to the non-reducing end of [glucuronic acid]beta 1-3SSCA004357-PApep: supercontig: 1:JXLN01011311:24113:25469:1 gene:SSCA004357 transcript:SSCA004357-RA gene_biotype: _coding transcript_biotype: _coding	1000	.	Cufflinks	transcript	.	FPKM "1.4577581121"
scaffold38|size423637	34288	35570	---NA---	1000	.	Cufflinks	transcript	.	FPKM "1.9786028768"
scaffold38|size423637	36700	37129	---NA---	1000	.	Cufflinks	transcript	.	FPKM "1.5382493464"
scaffold38|size423637	32960	34229	SSCA009763-PApep: supercontig: 1:JXLN01016735:736:1453:-1 gene:SSCA009763 transcript:SSCA009763-RA gene_biotype: _coding transcript_biotype: _coding	1000	+	Cufflinks	transcript	.	FPKM "3.7538034947"
scaffold38|size423637	40344	40796	---NA---	1000	.	Cufflinks	transcript	.	FPKM "1.6864398601"
scaffold38|size423637	42074	43426	---NA---	1000	.	Cufflinks	transcript	.	FPKM "1.1543705237"
scaffold38|size423637	44980	45416	---NA---	1000	.	Cufflinks	transcript	.	FPKM "1.7942671560"
scaffold38|size423637	55168	56323	---NA---	1000	.	Cufflinks	transcript	.	FPKM "1.1961315214"
scaffold38|size423637	46364	47872	---NA---	1000	.	Cufflinks	transcript	.	FPKM "4.8019190733"
scaffold114|size188867	31120	34825	CG7008 gene product-Staphylococcal nuclease SNase homologues are found in and They contain no disufideSSCA001335-PApep: supercontig: 1:JXLN01010390:15636:18230:-1 gene:SSCA001335 transcript:SSCA001335-RA gene_biotype: _coding transcript_biotype: _coding	1000	-	Cufflinks	transcript	.	FPKM "8.0929720198"
scaffold38|size423637	46364	55082	---NA---	1000	+	Cufflinks	transcript	.	FPKM "2.1188287026"
scaffold38|size423637	61192	61616	---NA---	1000	.	Cufflinks	transcript	.	FPKM "2.9840072935"
scaffold38|size423637	66844	68108	---NA---	1000	.	Cufflinks	transcript	.	FPKM "0.7977195751"
scaffold38|size423637	71590	73329	---NA---	1000	.	Cufflinks	transcript	.	FPKM "1.1556102318"
scaffold38|size423637	50431	50902	---NA---	1000	.	Cufflinks	transcript	.	FPKM "1.9676156321"
scaffold38|size423637	74584	76048	CG17762 gene product [alt 2]SSCA000489-PApep: supercontig: 1:JXLN01011189:5554:8484:1 gene:SSCA000489 transcript:SSCA000489-RA gene_biotype: _coding transcript_biotype: _coding	1000	.	Cufflinks	transcript	.	FPKM "0.9946938976"
scaffold38|size423637	77267	78361	CG17762 gene product [alt 2]-This domain is found in lethal giant larvae homolog 2 (LLGL2) s and syntaxin-binding s like It has been identified in eukaryotes and tends to be found together with WD repeats (pfam00400)SSCA000489-PApep: supercontig: 1:JXLN01011189:5554:8484:1 gene:SSCA000489 transcript:SSCA000489-RA gene_biotype: _coding transcript_biotype: _coding	1000	+	Cufflinks	transcript	.	FPKM "1.4636875985"
scaffold38|size423637	78531	79310	CG17762 gene product [alt 2]SSCA000489-PApep: supercontig: 1:JXLN01011189:5554:8484:1 gene:SSCA000489 transcript:SSCA000489-RA gene_biotype: _coding transcript_biotype: _coding	1000	+	Cufflinks	transcript	.	FPKM "1.7486874438"
scaffold38|size423637	94770	99748	---NA---	1000	+	Cufflinks	transcript	.	FPKM "4.0852778131"
scaffold38|size423637	99832	102651	SSCA006481-PApep: supercontig: 1:JXLN01011189:34614:35231:-1 gene:SSCA006481 transcript:SSCA006481-RA gene_biotype: _coding transcript_biotype: _coding	1000	.	Cufflinks	transcript	.	FPKM "1.0366066518"
scaffold101|size219283	15583	16547	---NA---	1000	.	Cufflinks	transcript	.	FPKM "1.1533796535"
scaffold114|size188867	67031	69269	CG9867 gene product-zf- Zinc C2HC This is a DNA binding zinc fingerSSCA000763-PApep: supercontig: 1:JXLN01010274:112:1473:1 gene:SSCA000763 transcript:SSCA000763-RA gene_biotype: _coding transcript_biotype: _coding	1000	.	Cufflinks	transcript	.	FPKM "1.8329565404"
scaffold38|size423637	96836	97100	---NA---	1000	.	Cufflinks	transcript	.	FPKM "6.2112811492"
scaffold38|size423637	97242	97791	---NA---	1000	.	Cufflinks	transcript	.	FPKM "4.0169355714"
scaffold38|size423637	107897	108676	CG9683 gene product-Carbonic anhydrase alpha (vertebrate-like) Carbonic anhydrases (CAs) are zinc-containing enzymes that catalyze the reversible hydration of carbon dioxide in a two-step mechanism: a nucleophilic attack of a zinc-bound hydroxide ion on carbon followed by the regeneration of the active site by ionization of the zinc-bound water molecule and removal of a proton from the active The…	1000	-	Cufflinks	transcript	.	FPKM "1.2173029414"
scaffold38|size423637	97866	98161	---NA---	1000	.	Cufflinks	transcript	.	FPKM "4.4507874611"
scaffold38|size423637	109091	109711	---NA---	1000	.	Cufflinks	transcript	.	FPKM "1.1199348161"
scaffold38|size423637	110171	111356	CG9678 gene product-Eukaryotic-type carbonic Carbonic anhydrases are zinc metalloenzymes which catalyse the reversible hydration of carbon dioxide to CAs have essential roles in facilitating the transport of carbon dioxide and protons in the intracellular across biological membranes and in the layers of the extracellular space they are also involved in many other from respiration and photosynthes…	1000	.	Cufflinks	transcript	.	FPKM "0.5239666100"
scaffold38|size423637	105294	106668	CG5065 gene product-FAR- fatty acyl reductases (FARs) extended (e) SDRs are Rossmann-fold NAD(P)H-binding many of which may function as fatty acyl reductases (FAR) acting on medium and long chain fatty and have been reported to be involved in diverse processes such as biosynthesis of insect plant cuticular wax and mammalian wax In Arabidopsis s with this particular architecture have also been ide…	1000	+	Cufflinks	transcript	.	FPKM "19.4680673380"
scaffold38|size423637	79472	81297	SSCA004072-PApep: supercontig: 1:JXLN01011189:10187:10549:1 gene:SSCA004072 transcript:SSCA004072-RA gene_biotype: _coding transcript_biotype: _coding	1000	+	Cufflinks	transcript	.	FPKM "2.0918083508"
scaffold38|size423637	118830	119801	CG6509 gene product [alt 2]-212794cd11860, SH3_DLG5, Src homology 3 domain of Disks Large homolog 5. DLG5 is a multifunctional scaffold protein that is located at sites of cell-cell contact and is involved in the maintenance of cell shape and polarity. Mutations in the DLG5 gene are associated with Crohn's disease (CD) and inflammatory bowel disease (IBD). DLG5 is a member of the MAGUK (membrane-…	1000	.	Cufflinks	transcript	.	FPKM "1.2859816324"
scaffold38|size423637	120774	121635	---NA---	1000	.	Cufflinks	transcript	.	FPKM "0.6646879753"
scaffold114|size188867	67515	67792	---NA---	1000	+	Cufflinks	transcript	.	FPKM "18.9765654196"
scaffold38|size423637	82343	93963	CG2205 gene productSSCA010310-PApep: supercontig: 1:JXLN01011189:20281:22955:1 gene:SSCA010310 transcript:SSCA010310-RA gene_biotype: _coding transcript_biotype: _coding	1000	+	Cufflinks	transcript	.	FPKM "4.7756427312"
scaffold38|size423637	84701	84995	---NA---	1000	.	Cufflinks	transcript	.	FPKM "3.4552779436"
scaffold38|size423637	85052	85689	---NA---	1000	.	Cufflinks	transcript	.	FPKM "1.8238343528"
scaffold38|size423637	85770	86173	---NA---	1000	.	Cufflinks	transcript	.	FPKM "2.7557150496"
scaffold38|size423637	86242	87956	---NA---	1000	.	Cufflinks	transcript	.	FPKM "1.6638996852"
scaffold38|size423637	128935	130475	---NA---	1000	+	Cufflinks	transcript	.	FPKM "19.1255119758"
scaffold38|size423637	125360	127142	CG12074 gene product-Sushi repeat (SCR repeat)SSCA002605-PApep: supercontig: 1:JXLN01012728:10906:14926:1 gene:SSCA002605 transcript:SSCA002605-RA gene_biotype: _coding transcript_biotype: _coding	1000	+	Cufflinks	transcript	.	FPKM "2.0764960638"
scaffold38|size423637	154374	155113	---NA---	1000	.	Cufflinks	transcript	.	FPKM "0.6761059076"
scaffold38|size423637	155269	155843	---NA---	1000	.	Cufflinks	transcript	.	FPKM "1.4454339453"
scaffold38|size423637	150574	153411	CG1383 gene product-285258pfam07984, NTP_transf_7, Nucleotidyltransferase. This family contains many hypothetical proteins. It also includes four nematode prion-like proteins. This domain has been identified as part of the nucleotidyltransferase superfamily.---NA---	1000	+	Cufflinks	transcript	.	FPKM "1.2144866508"
scaffold114|size188867	70330	74290	CG4753 gene product-tRNA-specific and double-stranded RNA adenosine deaminase (RNA-specific editase)SSCA001522-PApep: supercontig: 1:JXLN01009906:2857:3643:1 gene:SSCA001522 transcript:SSCA001522-RA gene_biotype: _coding transcript_biotype: _coding	1000	+	Cufflinks	transcript	.	FPKM "1.3906312551"
scaffold38|size423637	160798	161643	---NA---	1000	.	Cufflinks	transcript	.	FPKM "1.2481809832"
scaffold38|size423637	165764	166499	---NA---	1000	.	Cufflinks	transcript	.	FPKM "1.4301671311"
scaffold38|size423637	179366	181470	---NA---	1000	.	Cufflinks	transcript	.	FPKM "0.9356952265"
scaffold38|size423637	166687	175094	cad gene productSSCA008746-PApep: supercontig: 1:JXLN01010888:870:2853:1 gene:SSCA008746 transcript:SSCA008746-RA gene_biotype: _coding transcript_biotype: _coding	1000	+	Cufflinks	transcript	.	FPKM "1.6580699807"
scaffold38|size423637	177290	178737	CG8239 gene product-Mevalonate pyrophosphate decarboxylaseSSCA003465-PApep: supercontig: 1:JXLN01010888:6723:8043:-1 gene:SSCA003465 transcript:SSCA003465-RA gene_biotype: _coding transcript_biotype: _coding	1000	-	Cufflinks	transcript	.	FPKM "3.5403207594"
scaffold38|size423637	169375	170071	---NA---	1000	.	Cufflinks	transcript	.	FPKM "2.7858200217"
scaffold38|size423637	191563	192212	---NA---	1000	.	Cufflinks	transcript	.	FPKM "2.0188235207"
scaffold38|size423637	192510	192884	---NA---	1000	.	Cufflinks	transcript	.	FPKM "5.3664495984"
scaffold38|size423637	196083	196659	---NA---	1000	.	Cufflinks	transcript	.	FPKM "1.7256258345"
scaffold38|size423637	193478	196022	SSCA001614-PApep: supercontig: 1:JXLN01010888:17431:18756:1 gene:SSCA001614 transcript:SSCA001614-RA gene_biotype: _coding transcript_biotype: _coding	1000	.	Cufflinks	transcript	.	FPKM "2.1722944405"
scaffold114|size188867	72780	74290	CG4753 gene product-LPLAT_LCLAT1- Lysophospholipid Acyltransferases (LPLATs) of Glycerophospholipid Biosynthesis: LCLAT1- Lysophospholipid acyltransferase (LPLAT) superfamily member: acyltransferases of de novo and remodeling pathways of glycerophospholipid biosynthesis which catalyze the incorporation of an acyl group from either acyl s or acyl-acyl carrier s (acylACPs) into acceptors such as gl…	1000	-	Cufflinks	transcript	.	FPKM "2.3591931011"
scaffold38|size423637	197098	197634	CG1637 gene product [alt 1]-purple acid phosphatases of the metallophosphatase metallophosphatase Purple acid phosphatases (PAPs) belong to a diverse family of binuclear metallohydrolases that have been identified and characterized in and PAPs contain a binuclear metal center and their characteristic pink or purple color derives from a charge-transfer transition between a tyrosine residue and a c…	1000	-	Cufflinks	transcript	.	FPKM "1.9337136910"
scaffold38|size423637	203437	204410	---NA---	1000	.	Cufflinks	transcript	.	FPKM "3.8956486704"
scaffold38|size423637	202003	203381	CG10509 gene product-Glycolipid transfer (GLTP) GLTP is a cytosolic that catalyzes the intermembrane transfer ofSSCA010175-PApep: supercontig: 1:JXLN01012366:18025:18780:-1 gene:SSCA010175 transcript:SSCA010175-RA gene_biotype: _coding transcript_biotype: _coding	1000	-	Cufflinks	transcript	.	FPKM "4.6555508326"
scaffold38|size423637	198960	201652	th gene product [alt 1]-Inhibitor of Apoptosis BIR stands for Baculovirus Inhibitor of apoptosis Repeat It is found repeated in inhibitor of apoptosis s (IAPs) and in fact it is also known as IAP These domains characteristically have a number of invariant including 3 conserved cysteines and one conserved histidine that coordinate a zinc They are usually made up of 4-5 alpha helices and a three-st…	1000	-	Cufflinks	transcript	.	FPKM "3.7690354000"
scaffold38|size423637	205177	207175	-replication factor C large subunit---NA---	1000	.	Cufflinks	transcript	.	FPKM "1.3205763478"
scaffold38|size423637	210714	210964	---NA---	1000	.	Cufflinks	transcript	.	FPKM "6.3983828129"
scaffold38|size423637	211218	212328	---NA---	1000	.	Cufflinks	transcript	.	FPKM "6.5956344377"
scaffold38|size423637	218366	218843	---NA---	1000	.	Cufflinks	transcript	.	FPKM "1.6701298408"
scaffold38|size423637	212628	217597	SSCA006971-PApep: supercontig: 1:JXLN01000994:12350:14304:-1 gene:SSCA006971 transcript:SSCA006971-RA gene_biotype: _coding transcript_biotype: _coding	1000	+	Cufflinks	transcript	.	FPKM "1.3094684570"
scaffold38|size423637	220212	221335	---NA---	1000	.	Cufflinks	transcript	.	FPKM "1.8355203631"
scaffold114|size188867	77386	78182	---NA---	1000	-	Cufflinks	transcript	.	FPKM "1.7213928369"
scaffold38|size423637	214828	215366	---NA---	1000	.	Cufflinks	transcript	.	FPKM "1.5932471385"
scaffold38|size423637	230606	231365	---NA---	1000	.	Cufflinks	transcript	.	FPKM "2.4142767837"
scaffold38|size423637	222937	226116	SSCA008583-PApep: supercontig: 1:JXLN01000994:5895:8094:-1 gene:SSCA008583 transcript:SSCA008583-RA gene_biotype: _coding transcript_biotype: _coding	1000	+	Cufflinks	transcript	.	FPKM "1.8076693283"
scaffold38|size423637	226390	227297	---NA---	1000	+	Cufflinks	transcript	.	FPKM "1.0747128550"
scaffold38|size423637	231756	232377	disp gene product---NA---	1000	+	Cufflinks	transcript	.	FPKM "1.6300142578"
scaffold38|size423637	227548	229375	SSCA010050-PApep: supercontig: 1:JXLN01000994:3617:4179:-1 gene:SSCA010050 transcript:SSCA010050-RA gene_biotype: _coding transcript_biotype: _coding	1000	+	Cufflinks	transcript	.	FPKM "1.7242291072"
scaffold38|size423637	234237	235491	disp gene productSSCA003744-PApep: supercontig: 1:JXLN01013914:14410:16287:1 gene:SSCA003744 transcript:SSCA003744-RA gene_biotype: _coding transcript_biotype: _coding	1000	+	Cufflinks	transcript	.	FPKM "1.1810862631"
scaffold38|size423637	236159	236595	cn gene product-2-octaprenyl-6-methoxyphenyl hydroxylaseSSCA005395-PApep: supercontig: 1:JXLN01013914:17440:19070:-1 gene:SSCA005395 transcript:SSCA005395-RA gene_biotype: _coding transcript_biotype: _coding	1000	.	Cufflinks	transcript	.	FPKM "1.7942671560"
scaffold38|size423637	235566	235969	---NA---	1000	.	Cufflinks	transcript	.	FPKM "1.7223219060"
scaffold38|size423637	241730	243421	---NA---	1000	.	Cufflinks	transcript	.	FPKM "1.3722203369"
scaffold114|size188867	83182	83620	---NA---	1000	.	Cufflinks	transcript	.	FPKM "2.5217251787"
scaffold38|size423637	242095	242477	---NA---	1000	+	Cufflinks	transcript	.	FPKM "3.9058224054"
scaffold38|size423637	246304	247056	---NA---	1000	.	Cufflinks	transcript	.	FPKM "1.2550964281"
scaffold38|size423637	249404	250480	---NA---	1000	.	Cufflinks	transcript	.	FPKM "0.7141670301"
scaffold38|size423637	252238	253605	---NA---	1000	.	Cufflinks	transcript	.	FPKM "3.4191263699"
scaffold38|size423637	254612	255375	---NA---	1000	.	Cufflinks	transcript	.	FPKM "1.2311692555"
scaffold38|size423637	253976	254551	---NA---	1000	.	Cufflinks	transcript	.	FPKM "0.9611454731"
scaffold38|size423637	259962	260615	---NA---	1000	.	Cufflinks	transcript	.	FPKM "0.8806739909"
scaffold38|size423637	258730	259910	---NA---	1000	.	Cufflinks	transcript	.	FPKM "1.0155900493"
scaffold38|size423637	260887	261400	---NA---	1000	.	Cufflinks	transcript	.	FPKM "1.1433455837"
scaffold38|size423637	261583	262999	---NA---	1000	.	Cufflinks	transcript	.	FPKM "1.5502666683"
scaffold114|size188867	78554	79440	---NA---	1000	.	Cufflinks	transcript	.	FPKM "65.0029349553"
scaffold38|size423637	263529	264053	---NA---	1000	.	Cufflinks	transcript	.	FPKM "1.2167630165"
scaffold38|size423637	264395	265326	---NA---	1000	.	Cufflinks	transcript	.	FPKM "1.2546549149"
scaffold38|size423637	265821	266251	---NA---	1000	.	Cufflinks	transcript	.	FPKM "1.5319517101"
scaffold38|size423637	266578	267311	---NA---	1000	.	Cufflinks	transcript	.	FPKM "1.0252830204"
scaffold38|size423637	268197	269854	---NA---	1000	.	Cufflinks	transcript	.	FPKM "1.3216979434"
scaffold38|size423637	284264	286712	Chd64 gene productSSCA004670-PApep: supercontig: 1:JXLN01013914:23659:24286:-1 gene:SSCA004670 transcript:SSCA004670-RA gene_biotype: _coding transcript_biotype: _coding	1000	+	Cufflinks	transcript	.	FPKM "11.8899009967"
scaffold38|size423637	289502	290195	SSCA002723-PApep: supercontig: 1:JXLN01012366:6739:10719:1 gene:SSCA002723 transcript:SSCA002723-RA gene_biotype: _coding transcript_biotype: _coding	1000	.	Cufflinks	transcript	.	FPKM "0.8849381218"
scaffold38|size423637	286817	288983	CG12753 gene productSSCA002723-PApep: supercontig: 1:JXLN01012366:6739:10719:1 gene:SSCA002723 transcript:SSCA002723-RA gene_biotype: _coding transcript_biotype: _coding	1000	-	Cufflinks	transcript	.	FPKM "1.3674072693"
scaffold38|size423637	271312	274073	---NA---	1000	.	Cufflinks	transcript	.	FPKM "0.8857161818"
scaffold38|size423637	293562	294799	SSCA001650-PApep: supercontig: 1:JXLN01012366:13260:13914:1 gene:SSCA001650 transcript:SSCA001650-RA gene_biotype: _coding transcript_biotype: _coding	1000	+	Cufflinks	transcript	.	FPKM "2.7931285322"
scaffold114|size188867	87445	87891	---NA---	1000	.	Cufflinks	transcript	.	FPKM "4.4570845377"
scaffold38|size423637	274327	275480	---NA---	1000	.	Cufflinks	transcript	.	FPKM "1.0052819605"
scaffold38|size423637	279143	283709	Wnt5 gene product-found in WntSSCA009301-PApep: supercontig: 1:JXLN01013914:31017:34498:-1 gene:SSCA009301 transcript:SSCA009301-RA gene_biotype: _coding transcript_biotype: _coding	1000	+	Cufflinks	transcript	.	FPKM "3.6446141012"
scaffold38|size423637	295430	296197	SSCA006056-PApep: supercontig: 1:JXLN01012366:13990:17354:1 gene:SSCA006056 transcript:SSCA006056-RA gene_biotype: _coding transcript_biotype: _coding	1000	+	Cufflinks	transcript	.	FPKM "1.2138450569"
scaffold38|size423637	298994	299921	---NA---	1000	.	Cufflinks	transcript	.	FPKM "2.2705697694"
scaffold38|size423637	299994	300606	---NA---	1000	.	Cufflinks	transcript	.	FPKM "2.8085323975"
scaffold38|size423637	297748	298582	SSCA006056-PApep: supercontig: 1:JXLN01012366:13990:17354:1 gene:SSCA006056 transcript:SSCA006056-RA gene_biotype: _coding transcript_biotype: _coding	1000	.	Cufflinks	transcript	.	FPKM "3.4520322105"
scaffold38|size423637	296675	298582	CG4684 gene product-Src homology 3 Src homology 3 (SH3) domains bind to target s through sequences containing proline and hydrophobic amino Pro-containing polypeptides may bind to SH3 domains in 2 different bindingSSCA006056-PApep: supercontig: 1:JXLN01012366:13990:17354:1 gene:SSCA006056 transcript:SSCA006056-RA gene_biotype: _coding transcript_biotype: _coding	1000	+	Cufflinks	transcript	.	FPKM "9.1845333761"
scaffold38|size423637	297071	297656	CG4684 gene product-Src homology 3 Src homology 3 (SH3) domains bind to target s through sequences containing proline and hydrophobic amino Pro-containing polypeptides may bind to SH3 domains in 2 different bindingSSCA004153-PApep: supercontig: 1:JXLN01002422:26069:27692:1 gene:SSCA004153 transcript:SSCA004153-RA gene_biotype: _coding transcript_biotype: _coding	1000	.	Cufflinks	transcript	.	FPKM "1.4055852318"
scaffold38|size423637	277000	279015	SSCA009301-PApep: supercontig: 1:JXLN01013914:31017:34498:-1 gene:SSCA009301 transcript:SSCA009301-RA gene_biotype: _coding transcript_biotype: _coding	1000	.	Cufflinks	transcript	.	FPKM "1.0834376057"
scaffold38|size423637	309985	311642	---NA---	1000	.	Cufflinks	transcript	.	FPKM "4.8801154835"
scaffold114|size188867	87962	89881	CG3307 gene product-SET (Su(var)3- Enhancer-of- Trithorax) methyl based on outlier plantSSCA003988-PApep: supercontig: 1:JXLN01016100:893:1831:-1 gene:SSCA003988 transcript:SSCA003988-RA gene_biotype: _coding transcript_biotype: _coding	1000	-	Cufflinks	transcript	.	FPKM "3.7748319355"
scaffold38|size423637	315441	316334	---NA---	1000	.	Cufflinks	transcript	.	FPKM "0.7932540427"
scaffold38|size423637	312929	313452	---NA---	1000	.	Cufflinks	transcript	.	FPKM "1.3313154279"
scaffold38|size423637	316391	317008	---NA---	1000	.	Cufflinks	transcript	.	FPKM "1.3012270662"
scaffold38|size423637	317549	318483	---NA---	1000	.	Cufflinks	transcript	.	FPKM "2.0993664713"
scaffold38|size423637	319599	320118	---NA---	1000	.	Cufflinks	transcript	.	FPKM "1.4595773144"
scaffold38|size423637	320828	322668	---NA---	1000	.	Cufflinks	transcript	.	FPKM "2.4639542977"
scaffold38|size423637	327533	328686	---NA---	1000	.	Cufflinks	transcript	.	FPKM "1.0052819605"
scaffold38|size423637	328772	329632	---NA---	1000	.	Cufflinks	transcript	.	FPKM "1.7196582317"
scaffold38|size423637	330332	331372	---NA---	1000	.	Cufflinks	transcript	.	FPKM "1.0945181042"
scaffold38|size423637	332273	332656	---NA---	1000	.	Cufflinks	transcript	.	FPKM "1.8969136809"
scaffold114|size188867	84128	87351	Rab3 gene product-Rab GTPase families 13 ( Rab13) Rab8 Sec4 Ypt2 are known or suspected to be involved in post-Golgi transport to the plasma It is likely that these Rabs have functions that are specific to the mammalian lineage and have no orthologs in Rab8 modulates polarized membrane transport through reorganization of actin and induces the formation of new surface and has an important role in …	1000	+	Cufflinks	transcript	.	FPKM "6.5399163464"
scaffold38|size423637	334598	335753	---NA---	1000	.	Cufflinks	transcript	.	FPKM "1.3118861847"
scaffold38|size423637	341218	343832	SSCA006077-PApep: supercontig: 1:JXLN01010900:19241:22419:-1 gene:SSCA006077 transcript:SSCA006077-RA gene_biotype: _coding transcript_biotype: _coding	1000	.	Cufflinks	transcript	.	FPKM "3.3415887027"
scaffold38|size423637	343911	346097	SSCA000407-PApep: supercontig: 1:JXLN01010900:17150:17469:1 gene:SSCA000407 transcript:SSCA000407-RA gene_biotype: _coding transcript_biotype: _coding	1000	-	Cufflinks	transcript	.	FPKM "5.9731168182"
scaffold38|size423637	336048	341148	SSCA006077-PApep: supercontig: 1:JXLN01010900:19241:22419:-1 gene:SSCA006077 transcript:SSCA006077-RA gene_biotype: _coding transcript_biotype: _coding	1000	.	Cufflinks	transcript	.	FPKM "3.1347601473"
scaffold38|size423637	355100	356335	---NA---	1000	.	Cufflinks	transcript	.	FPKM "0.8554150550"
scaffold38|size423637	356962	357777	SSCA007604-PApep: supercontig: 1:JXLN01010900:2075:5611:-1 gene:SSCA007604 transcript:SSCA007604-RA gene_biotype: _coding transcript_biotype: _coding	1000	+	Cufflinks	transcript	.	FPKM "0.6582511059"
scaffold38|size423637	357960	358568	CG14882 gene productSSCA007604-PApep: supercontig: 1:JXLN01010900:2075:5611:-1 gene:SSCA007604 transcript:SSCA007604-RA gene_biotype: _coding transcript_biotype: _coding	1000	+	Cufflinks	transcript	.	FPKM "1.1424219351"
scaffold38|size423637	358965	360294	SSCA007604-PApep: supercontig: 1:JXLN01010900:2075:5611:-1 gene:SSCA007604 transcript:SSCA007604-RA gene_biotype: _coding transcript_biotype: _coding	1000	.	Cufflinks	transcript	.	FPKM "1.6355545239"
scaffold38|size423637	361478	363651	-GH18_PF- - PF- is an uncharacterized chitinase found in the hyperthermophilic archaeon Pyrococcus furiosus with a glycosyl hydrolase family 18 (GH18) catalytic domain as well as a cellulose-binding Members of this domain family are found not only in archaea but also in eukaryotes and PF- exhibits hydrolytic activity toward both colloidal and crystalline (beta alpha) chitins at high---NA---	1000	+	Cufflinks	transcript	.	FPKM "2.9206067759"
scaffold38|size423637	367940	368917	CG12026 gene product-Lipoma HMGIC fusion partner This is a group of s expressed from a series of genes referred to as Lipoma HGMIC fusion partner- The s carry four highly conserved transmembrane domains in this In certain eg in mutations cause deafness in humans and and LHFPL1 is transcribed in six liver tumour cell---NA---	1000	.	Cufflinks	transcript	.	FPKM "1.9379744445"
scaffold101|size219283	25064	25572	---NA---	1000	.	Cufflinks	transcript	.	FPKM "1.2772018032"
scaffold114|size188867	74800	76376	EG: gene productSSCA010514-PApep: supercontig: 1:JXLN01011444:12070:13709:1 gene:SSCA010514 transcript:SSCA010514-RA gene_biotype: _coding transcript_biotype: _coding	1000	+	Cufflinks	transcript	.	FPKM "2.5878021425"
scaffold38|size423637	347646	352146	SSCA006462-PApep: supercontig: 1:JXLN01010900:12069:13910:1 gene:SSCA006462 transcript:SSCA006462-RA gene_biotype: _coding transcript_biotype: _coding	1000	+	Cufflinks	transcript	.	FPKM "1.9034891862"
scaffold38|size423637	347646	352812	SSCA006462-PApep: supercontig: 1:JXLN01010900:12069:13910:1 gene:SSCA006462 transcript:SSCA006462-RA gene_biotype: _coding transcript_biotype: _coding	1000	-	Cufflinks	transcript	.	FPKM "1.0403446964"
scaffold38|size423637	372789	373531	---NA---	1000	.	Cufflinks	transcript	.	FPKM "1.0086868149"
scaffold38|size423637	378370	379035	---NA---	1000	.	Cufflinks	transcript	.	FPKM "1.4830559421"
scaffold38|size423637	381092	381451	---NA---	1000	.	Cufflinks	transcript	.	FPKM "2.3755530429"
scaffold38|size423637	382448	383312	---NA---	1000	.	Cufflinks	transcript	.	FPKM "1.1029114883"
scaffold38|size423637	386131	387971	CG12026 gene productSSCA002177-PApep: supercontig: 1:JXLN01010989:1018:1301:1 gene:SSCA002177 transcript:SSCA002177-RA gene_biotype: _coding transcript_biotype: _coding	1000	+	Cufflinks	transcript	.	FPKM "4.8128902231"
scaffold38|size423637	393415	394525	CG4969 gene product-wnt Wnt genes have been identified in vertebrates and invertebrates but not in unicellular eukaryotes or In 19 WNT s are Because of their insolubility little is known about Wnt but all have 23 or 24 Cys residues whose spacing is highly Signal transduction by Wnt s (including the Wnt beta- the Wnt Ca++ and the Wnt polarity pathway) is mediated by receptors of the Frizzled and L…	1000	+	Cufflinks	transcript	.	FPKM "1.0603462404"
scaffold38|size423637	395905	398729	CG3426 gene productSSCA006169-PApep: supercontig: 1:JXLN01010876:3180:5465:-1 gene:SSCA006169 transcript:SSCA006169-RA gene_biotype: _coding transcript_biotype: _coding	1000	-	Cufflinks	transcript	.	FPKM "3.9242827482"
scaffold38|size423637	418835	419665	---NA---	1000	.	Cufflinks	transcript	.	FPKM "4.2865397082"
scaffold114|size188867	91713	91960	---NA---	1000	.	Cufflinks	transcript	.	FPKM "6.1009163973"
scaffold38|size423637	422963	423312	---NA---	1000	.	Cufflinks	transcript	.	FPKM "2.3300220184"
scaffold390|size32235	22296	23937	---NA---	1000	.	Cufflinks	transcript	.	FPKM "1.0407191886"
scaffold391|size32180	13683	15161	---NA---	1000	.	Cufflinks	transcript	.	FPKM "10.4179289232"
scaffold392|size32178	26574	27206	---NA---	1000	.	Cufflinks	transcript	.	FPKM "1.8163371209"
scaffold394|size31994	2835	3935	---NA---	1000	.	Cufflinks	transcript	.	FPKM "0.6954143557"
scaffold394|size31994	2211	2752	---NA---	1000	.	Cufflinks	transcript	.	FPKM "1.6324452898"
scaffold394|size31994	6935	7780	---NA---	1000	.	Cufflinks	transcript	.	FPKM "4.8792529344"
scaffold395|size31966	2274	3460	---NA---	1000	.	Cufflinks	transcript	.	FPKM "1.3459953733"
scaffold395|size31966	5663	6328	---NA---	1000	.	Cufflinks	transcript	.	FPKM "0.8065742843"
scaffold394|size31994	9093	10481	---NA---	1000	.	Cufflinks	transcript	.	FPKM "0.8087423711"
scaffold114|size188867	92010	92488	---NA---	1000	.	Cufflinks	transcript	.	FPKM "6.6576553747"
scaffold395|size31966	11375	11979	---NA---	1000	.	Cufflinks	transcript	.	FPKM "0.9391868629"
scaffold394|size31994	11538	12807	---NA---	1000	.	Cufflinks	transcript	.	FPKM "0.7077283371"
scaffold394|size31994	13423	14001	Fragile-X-related gene product---NA---	1000	.	Cufflinks	transcript	.	FPKM "1.0491688155"
scaffold395|size31966	14049	16428	---NA---	1000	.	Cufflinks	transcript	.	FPKM "1.2616385913"
scaffold394|size31994	14904	16837	---NA---	1000	.	Cufflinks	transcript	.	FPKM "0.6741543671"
scaffold395|size31966	22913	28091	trc gene product-Catalytic domain of Nuclear Dbf2-Related kinase Serine Threonine STKs catalyze the transfer of the gamma-phosphoryl group from ATP to serine threonine residues on NDR kinases regulate cell embryonic and neurological They are also required for proper centrosome Higher eukaryotes contain two NDR NDR1 and This subfamily also contains fungal NDR-like NDR kinase contains an N-terminal…	1000	+	Cufflinks	transcript	.	FPKM "2.7995345554"
scaffold394|size31994	22208	24521	---NA---	1000	.	Cufflinks	transcript	.	FPKM "0.8261753322"
scaffold397|size31914	22696	23485	---NA---	1000	.	Cufflinks	transcript	.	FPKM "0.8370599087"
scaffold397|size31914	16345	19124	---NA---	1000	-	Cufflinks	transcript	.	FPKM "3.2909009906"
scaffold398|size31899	19825	20868	SSCA007090-PApep: supercontig: 1:JXLN01010098:1213:2824:-1 gene:SSCA007090 transcript:SSCA007090-RA gene_biotype: _coding transcript_biotype: _coding	1000	.	Cufflinks	transcript	.	FPKM "1.3088240011"
scaffold114|size188867	90000	91638	CG5861 gene product-286808pfam09767, DUF2053, Predicted membrane protein (DUF2053). This entry is of the conserved N-terminal 150 residues of proteins conserved from plants to humans. The function is unknown although some annotation suggests it to be a transmembrane protein.SSCA007552-PApep: supercontig: 1:JXLN01016100:2329:2763:1 gene:SSCA007552 transcript:SSCA007552-RA gene_biotype: _coding tra…	1000	+	Cufflinks	transcript	.	FPKM "2.6727699918"
scaffold398|size31899	20922	22142	---NA---	1000	.	Cufflinks	transcript	.	FPKM "1.9345250535"
scaffold399|size52434	37229	37828	---NA---	1000	.	Cufflinks	transcript	.	FPKM "1.0863509365"
scaffold399|size52434	39885	40481	---NA---	1000	.	Cufflinks	transcript	.	FPKM "1.5046621965"
scaffold399|size52434	43232	44073	---NA---	1000	.	Cufflinks	transcript	.	FPKM "0.6279017113"
scaffold399|size52434	46175	46885	---NA---	1000	.	Cufflinks	transcript	.	FPKM "0.9275808589"
scaffold399|size52434	49732	50537	---NA---	1000	.	Cufflinks	transcript	.	FPKM "40.6403088023"
scaffold39|size422454	11273	14778	l(3)70Da gene product-ATPases of the AAA+ classSSCA007136-PApep: supercontig: 1:JXLN01010527:1050:2067:-1 gene:SSCA007136 transcript:SSCA007136-RA gene_biotype: _coding transcript_biotype: _coding	1000	-	Cufflinks	transcript	.	FPKM "1.4173158222"
scaffold39|size422454	15514	16872	SSCA009664-PApep: supercontig: 1:JXLN01010562:1137:1781:-1 gene:SSCA009664 transcript:SSCA009664-RA gene_biotype: _coding transcript_biotype: _coding	1000	.	Cufflinks	transcript	.	FPKM "0.5742303972"
scaffold39|size422454	19659	20245	---NA---	1000	-	Cufflinks	transcript	.	FPKM "1.9496475238"
scaffold39|size422454	22760	23456	SSCA000696-PApep: supercontig: 1:JXLN01011405:101:1909:-1 gene:SSCA000696 transcript:SSCA000696-RA gene_biotype: _coding transcript_biotype: _coding	1000	.	Cufflinks	transcript	.	FPKM "2.3459537025"
scaffold114|size188867	92662	93736	---NA---	1000	.	Cufflinks	transcript	.	FPKM "1.7262821079"
scaffold39|size422454	17130	19608	tws gene product [alt 1]SSCA006240-PApep: supercontig: 1:JXLN01010562:2365:4206:-1 gene:SSCA006240 transcript:SSCA006240-RA gene_biotype: _coding transcript_biotype: _coding	1000	-	Cufflinks	transcript	.	FPKM "7.3791129471"
scaffold39|size422454	25918	26678	:GH04637 gene product [alt 3]-FYVE-related domain found in uncharacterized myotubularin-related s mainly from This family includes a group of uncharacterized myotubularin-related s mainly found in Although their biological functions remain they share similar domain architecture that consists of an N-terminal pleckstrin homology (PH) a highly conserved region related to myotubularin a C-terminal F…	1000	-	Cufflinks	transcript	.	FPKM "5.2170195429"
scaffold39|size422454	21393	21792	CG4428 gene product-Peptidase familySSCA009038-PApep: supercontig: 1:JXLN01010562:5417:6992:-1 gene:SSCA009038 transcript:SSCA009038-RA gene_biotype: _coding transcript_biotype: _coding	1000	-	Cufflinks	transcript	.	FPKM "10.2993204100"
scaffold39|size422454	28274	29029	:GH04637 gene product [alt 1]-PH-GRAM_MTMR6- Myotubularian (MTM) related (MTMR) 7 and 8 s Pleckstrin Homology- Rab-like GTPase activators and Myotubularins (PH-GRAM) and MRMR8 are all member of the myotubularin dual specificity phosphatase gene They bind to phosphoinositide lipids through its PH-GRAM These s also interact with each other as well as They contain a N-terminal PH-GRAM a Rac-induced …	1000	-	Cufflinks	transcript	.	FPKM "2.7695277565"
scaffold39|size422454	26748	27346	:GH04637 gene product [alt 3]-Myotub- Myotubularin-like phosphatase This family represents the phosphatase domain within eukaryotic myotubularin-related Myotubularin is a dual-specific lipid phosphatase that dephosphorylates phosphatidylinositol 3-phosphate and phosphatidylinositol (3,5)-bi- Mutations in gene encoding myotubularin-related s have been associated withSSCA000953-PApep: supercontig: …	1000	-	Cufflinks	transcript	.	FPKM "3.6011318122"
scaffold39|size422454	27465	28224	:GH04637 gene product [alt 1]-Myotub- Myotubularin-like phosphatase This family represents the phosphatase domain within eukaryotic myotubularin-related Myotubularin is a dual-specific lipid phosphatase that dephosphorylates phosphatidylinositol 3-phosphate and phosphatidylinositol (3,5)-bi- Mutations in gene encoding myotubularin-related s have been associated withSSCA000953-PApep: supercontig: …	1000	-	Cufflinks	transcript	.	FPKM "2.3641496081"
scaffold39|size422454	23607	25824	EG: gene product [alt 2]-N2227 This family features sequences that are a region of hypothetical yeast gene product This is thought to be expressed during meiosis and may be involved in the defence response to stressfulSSCA000696-PApep: supercontig: 1:JXLN01011405:101:1909:-1 gene:SSCA000696 transcript:SSCA000696-RA gene_biotype: _coding transcript_biotype: _coding	1000	-	Cufflinks	transcript	.	FPKM "3.4764443685"
scaffold39|size422454	29084	30619	CG13890 gene product-enoyl- hydrataseSSCA006183-PApep: supercontig: 1:JXLN01014445:79485:80784:-1 gene:SSCA006183 transcript:SSCA006183-RA gene_biotype: _coding transcript_biotype: _coding	1000	-	Cufflinks	transcript	.	FPKM "6.7422405501"
scaffold39|size422454	48759	49418	---NA---	1000	.	Cufflinks	transcript	.	FPKM "0.7904570287"
scaffold39|size422454	44460	45227	SSCA004990-PApep: supercontig: 1:JXLN01010333:1701:2384:-1 gene:SSCA004990 transcript:SSCA004990-RA gene_biotype: _coding transcript_biotype: _coding	1000	.	Cufflinks	transcript	.	FPKM "6.8213404370"
scaffold114|size188867	93892	94883	---NA---	1000	.	Cufflinks	transcript	.	FPKM "0.6502387704"
scaffold39|size422454	42048	44357	CG7637 gene productSSCA001470-PApep: supercontig: 1:JXLN01010333:844:1196:-1 gene:SSCA001470 transcript:SSCA001470-RA gene_biotype: _coding transcript_biotype: _coding	1000	-	Cufflinks	transcript	.	FPKM "3.5973471499"
scaffold39|size422454	45278	47397	---NA---	1000	-	Cufflinks	transcript	.	FPKM "0.9651587018"
scaffold39|size422454	54565	55139	-WASH- WASH complex subunit N- This family is the conserved N-terminal region of s that form subunit 7 of the WASH In species such as Drosophila this is the only component of the complex This complex is a nucleation promoting factor necessary for the activation of Arp2 3 that nucleates and organizes actin filaments by associating with a pre-existing filament to induce the assembly of a branching …	1000	.	Cufflinks	transcript	.	FPKM "1.0599848932"
scaffold39|size422454	45278	46361	---NA---	1000	.	Cufflinks	transcript	.	FPKM "2.6399361368"
scaffold39|size422454	47193	47492	---NA---	1000	.	Cufflinks	transcript	.	FPKM "4.6240246522"
scaffold39|size422454	56856	59360	---NA---	1000	.	Cufflinks	transcript	.	FPKM "4.2421325099"
scaffold39|size422454	50064	54495	CG13957 gene product-guanosine 5 -monophosphate oxidoreductaseSSCA001405-PApep: supercontig: 1:JXLN01016764:4141:6762:-1 gene:SSCA001405 transcript:SSCA001405-RA gene_biotype: _coding transcript_biotype: _coding	1000	+	Cufflinks	transcript	.	FPKM "4.0457079014"
scaffold39|size422454	61435	62090	CG14320 gene productSSCA009870-PApep: supercontig: 1:JXLN01013005:14036:18711:-1 gene:SSCA009870 transcript:SSCA009870-RA gene_biotype: _coding transcript_biotype: _coding	1000	.	Cufflinks	transcript	.	FPKM "1.0363582024"
scaffold39|size422454	62560	62853	---NA---	1000	.	Cufflinks	transcript	.	FPKM "3.8362077738"
scaffold39|size422454	62913	63465	---NA---	1000	.	Cufflinks	transcript	.	FPKM "2.3495467843"
scaffold114|size188867	90000	91638	CG5861 gene product-286808pfam09767, DUF2053, Predicted membrane protein (DUF2053). This entry is of the conserved N-terminal 150 residues of proteins conserved from plants to humans. The function is unknown although some annotation suggests it to be a transmembrane protein.SSCA007552-PApep: supercontig: 1:JXLN01016100:2329:2763:1 gene:SSCA007552 transcript:SSCA007552-RA gene_biotype: _coding tra…	1000	-	Cufflinks	transcript	.	FPKM "2.0518486505"
scaffold39|size422454	35437	39064	CG6364 gene product-Uridine monophosphate kinase ( EC ) also known as uridine kinase or uridine-cytidine kinase (UCK) catalyzes the reversible phosphoryl transfer from ATP to uridine or cytidine to yield UMP or In the primidine nucleotide-salvage this enzyme combined with nucleoside diphosphate kinases further phosphorylates UMP and CMP to form UTP and This kinase also catalyzes the phosphorylati…	1000	+	Cufflinks	transcript	.	FPKM "2.8681822679"
scaffold39|size422454	71250	72803	-LPLAT_LPCAT1- Lysophospholipid Acyltransferases (LPLATs) of Glycerophospholipid Biosynthesis: LPCAT1- Lysophospholipid acyltransferase (LPLAT) superfamily member: acyltransferases of de novo and remodeling pathways of glycerophospholipid biosynthesis which catalyze the incorporation of an acyl group from either acyl s or acyl-acyl carrier s (acylACPs) into acceptors such as glycerol 3- dihydroxy…	1000	+	Cufflinks	transcript	.	FPKM "2.2859678521"
scaffold39|size422454	37783	39064	---NA---	1000	.	Cufflinks	transcript	.	FPKM "2.7777492154"
scaffold39|size422454	39119	40205	---NA---	1000	-	Cufflinks	transcript	.	FPKM "3.8223818336"
scaffold39|size422454	64308	71157	Mer gene product-FERM domain C-lobe F3 of the ERM The ERM family includes moesin and They are composed of a N-terminal FERM (ERM) domain (also called N-ERMAD (N-terminal ERM association domain)) a coiled coil region (CRR) and a C-terminal domain CERMAD (C-terminal ERM association domain) which has an F-actin-binding site (ABD) Two actin-binding sites have been identified in the middle and N-termi…	1000	-	Cufflinks	transcript	.	FPKM "1.9686038510"
scaffold39|size422454	96147	96520	---NA---	1000	.	Cufflinks	transcript	.	FPKM "1.9981848872"
scaffold39|size422454	100719	101864	---NA---	1000	.	Cufflinks	transcript	.	FPKM "1.2475914039"
scaffold39|size422454	101934	104888	CG7345 gene product-SOX-TCF_HMG- SOX-TCF_HMG- class I member of the HMG-box superfamily of DNA-binding These s contain a single HMG and bind the minor groove of DNA in a highly sequence-specific Members include SRY and its homologs in insects and and transcription factor TCF- - - and LEF- They appear to bind the minor groove of the A T C A A A G CSSCA002452-PApep: supercontig: 1:JXLN01007487:4432…	1000	+	Cufflinks	transcript	.	FPKM "2.8463577176"
scaffold39|size422454	138651	140127	---NA---	1000	-	Cufflinks	transcript	.	FPKM "1.6664369190"
scaffold39|size422454	132704	133060	CG10080 gene productSSCA002648-PApep: supercontig: 1:JXLN01014223:26305:27978:1 gene:SSCA002648 transcript:SSCA002648-RA gene_biotype: _coding transcript_biotype: _coding	1000	+	Cufflinks	transcript	.	FPKM "3.9607036231"
scaffold114|size188867	102480	104515	scrib gene productSSCA009041-PApep: supercontig: 1:JXLN01016100:11016:12937:-1 gene:SSCA009041 transcript:SSCA009041-RA gene_biotype: _coding transcript_biotype: _coding	1000	-	Cufflinks	transcript	.	FPKM "1.1940070283"
scaffold39|size422454	143980	145384	SSCA004566-PApep: supercontig: 1:JXLN01014223:37694:39042:-1 gene:SSCA004566 transcript:SSCA004566-RA gene_biotype: _coding transcript_biotype: _coding	1000	-	Cufflinks	transcript	.	FPKM "3.1186184230"
scaffold39|size422454	140707	143874	CG1845 gene product-BDF1 BDF2 like restricted to repeat BDF1 and BDF2 are yeast transcription factors involved in the expression of a wide range of including snRNAs they are required for sporulation and DNA repair and protect histone H4 from Bromodomains are 110 amino acid long that are found in many chromatin associated Bromodomains can interact specifically with acetylatedSSCA007430-PApep: supe…	1000	.	Cufflinks	transcript	.	FPKM "4.4100542854"
scaffold39|size422454	143122	143552	SSCA007430-PApep: supercontig: 1:JXLN01014223:34284:36671:1 gene:SSCA007430 transcript:SSCA007430-RA gene_biotype: _coding transcript_biotype: _coding	1000	+	Cufflinks	transcript	.	FPKM "9.1015430000"
scaffold39|size422454	145515	148504	E(z) gene product-SET (Su(var)3- Enhancer-of- Trithorax) methyl based on outlier plantSSCA003584-PApep: supercontig: 1:JXLN01014223:40487:41967:1 gene:SSCA003584 transcript:SSCA003584-RA gene_biotype: _coding transcript_biotype: _coding	1000	+	Cufflinks	transcript	.	FPKM "2.7434761112"
scaffold39|size422454	149517	152597	128 gene product-DNA-directed RNA polymerase subunit BSSCA009925-PApep: supercontig: 1:JXLN01013815:5049:8561:1 gene:SSCA009925 transcript:SSCA009925-RA gene_biotype: _coding transcript_biotype: _coding	1000	.	Cufflinks	transcript	.	FPKM "2.2609010902"
scaffold39|size422454	133319	135506	CG10080 gene productSSCA002364-PApep: supercontig: 1:JXLN01014223:29443:30053:1 gene:SSCA002364 transcript:SSCA002364-RA gene_biotype: _coding transcript_biotype: _coding	1000	+	Cufflinks	transcript	.	FPKM "1.5963757423"
scaffold39|size422454	155923	156405	---NA---	1000	.	Cufflinks	transcript	.	FPKM "1.8945409583"
scaffold39|size422454	124241	130487	CG11164 gene product-urocanate hydrataseSSCA010108-PApep: supercontig: 1:JXLN01010013:79670:81726:-1 gene:SSCA010108 transcript:SSCA010108-RA gene_biotype: _coding transcript_biotype: _coding	1000	-	Cufflinks	transcript	.	FPKM "0.7170820219"
scaffold39|size422454	137029	137519	CG6632 gene product---NA---	1000	-	Cufflinks	transcript	.	FPKM "4.8065095855"
scaffold39|size422454	124241	127823	SSCA010317-PApep: supercontig: 1:JXLN01010013:82621:85269:-1 gene:SSCA010317 transcript:SSCA010317-RA gene_biotype: _coding transcript_biotype: _coding	1000	.	Cufflinks	transcript	.	FPKM "0.6560112496"
scaffold114|size188867	62702	66687	33 gene product-RPB3 subunit of Eukaryotic RNA polymerase The eukaryotic RPB3 subunit of RNA polymerase (RNAP) II is involved in the assembly of RNAP RNAP is a large multi-subunit complex responsible for the synthesis of It is the principal enzyme of the transcription and is a final target in many regulatory pathways that control gene expression in all living At least three distinct RNAP complexe…	1000	+	Cufflinks	transcript	.	FPKM "1.3007287736"
scaffold39|size422454	128333	130487	CG11164 gene product-urocanate hydrataseSSCA010108-PApep: supercontig: 1:JXLN01010013:79670:81726:-1 gene:SSCA010108 transcript:SSCA010108-RA gene_biotype: _coding transcript_biotype: _coding	1000	.	Cufflinks	transcript	.	FPKM "1.9117331904"
scaffold39|size422454	158314	158848	---NA---	1000	.	Cufflinks	transcript	.	FPKM "1.0743708056"
scaffold39|size422454	163232	163821	---NA---	1000	.	Cufflinks	transcript	.	FPKM "1.2060829147"
scaffold39|size422454	167465	169791	CG7739 gene productSSCA006687-PApep: supercontig: 1:JXLN01004452:1914:4121:-1 gene:SSCA006687 transcript:SSCA006687-RA gene_biotype: _coding transcript_biotype: _coding	1000	-	Cufflinks	transcript	.	FPKM "2.7521073274"
scaffold39|size422454	176350	177666	---NA---	1000	.	Cufflinks	transcript	.	FPKM "0.9595349368"
scaffold39|size422454	174198	175369	---NA---	1000	+	Cufflinks	transcript	.	FPKM "3.0073559151"
scaffold39|size422454	177747	178262	---NA---	1000	.	Cufflinks	transcript	.	FPKM "4.6592302992"
scaffold39|size422454	170205	172099	Rab7 gene product-Rab GTPase family 7 (Rab7) Rab7 Rab7 is a small Rab GTPase that regulates vesicular traffic from early to late endosomal stages of the endocytic The yeast Ypt7 and mammalian Rab7 are both involved in transport to the vacuole whereas Ypt7 is also required for homotypic vacuole Mammalian Rab7 is an essential participant in the autophagic pathway for sequestration and targeting of …	1000	-	Cufflinks	transcript	.	FPKM "6.9352972392"
scaffold39|size422454	194144	194589	Ca-alpha1D gene product---NA---	1000	.	Cufflinks	transcript	.	FPKM "1.7319783154"
scaffold39|size422454	194662	195888	CG15528 gene product-Dual specificity catalyticSSCA009025-PApep: supercontig: 1:JXLN01015406:4291:5364:1 gene:SSCA009025 transcript:SSCA009025-RA gene_biotype: _coding transcript_biotype: _coding	1000	.	Cufflinks	transcript	.	FPKM "1.1863742836"
scaffold114|size188867	64910	66687	33 gene product-RPB3 subunit of Eukaryotic RNA polymerase The eukaryotic RPB3 subunit of RNA polymerase (RNAP) II is involved in the assembly of RNAP RNAP is a large multi-subunit complex responsible for the synthesis of It is the principal enzyme of the transcription and is a final target in many regulatory pathways that control gene expression in all living At least three distinct RNAP complexe…	1000	-	Cufflinks	transcript	.	FPKM "2.2050910332"
scaffold39|size422454	178440	181300	Ca-alpha1D gene product-Voltage-dependent L-type calcium IQ- GPHH is a sequence motif found in this short domain on voltage-dependent L-type calcium channel s in The domain is closely associated with the IQSSCA008721-PApep: supercontig: 1:JXLN01009404:851:3743:-1 gene:SSCA008721 transcript:SSCA008721-RA gene_biotype: _coding transcript_biotype: _coding	1000	-	Cufflinks	transcript	.	FPKM "3.4619002868"
scaffold39|size422454	188287	192346	Ca-alpha1D gene product-Ion transport This family contains potassium and calcium ion This family is 6 transmembrane helices in which the last two helices flank a loop which determines ion In some sub-families ( Na channels) the domain is repeated four whereas in others ( K channels) the forms as a tetramer in theSSCA009960-PApep: supercontig: 1:JXLN01014550:434:1069:1 gene:SSCA009960 transcript:S…	1000	-	Cufflinks	transcript	.	FPKM "1.4245215497"
scaffold39|size422454	197539	197969	---NA---	1000	.	Cufflinks	transcript	.	FPKM "2.1447323942"
scaffold39|size422454	187467	188287	---NA---	1000	.	Cufflinks	transcript	.	FPKM "1.4028352339"
scaffold39|size422454	202061	203185	---NA---	1000	.	Cufflinks	transcript	.	FPKM "1.0363619927"
scaffold39|size422454	199500	201937	Ca-alpha1D gene product-Ion transport This family contains potassium and calcium ion This family is 6 transmembrane helices in which the last two helices flank a loop which determines ion In some sub-families ( Na channels) the domain is repeated four whereas in others ( K channels) the forms as a tetramer in theSSCA002617-PApep: supercontig: 1:JXLN01014394:14:667:-1 gene:SSCA002617 transcript:SS…	1000	-	Cufflinks	transcript	.	FPKM "0.9068078816"
scaffold39|size422454	200761	201937	Ca-alpha1D gene productSSCA002617-PApep: supercontig: 1:JXLN01014394:14:667:-1 gene:SSCA002617 transcript:SSCA002617-RA gene_biotype: _coding transcript_biotype: _coding	1000	.	Cufflinks	transcript	.	FPKM "0.9039496106"
scaffold39|size422454	204110	204952	---NA---	1000	.	Cufflinks	transcript	.	FPKM "1.3678790161"
scaffold39|size422454	185665	187137	---NA---	1000	.	Cufflinks	transcript	.	FPKM "0.6105478746"
scaffold39|size422454	206226	207153	---NA---	1000	.	Cufflinks	transcript	.	FPKM "1.5137131796"
scaffold101|size219283	26426	27000	---NA---	1000	.	Cufflinks	transcript	.	FPKM "1.1563471563"
scaffold114|size188867	113700	115091	CG13025 gene product-RING-finger (Really Interesting New Gene) a specialized type of Zn-finger of 40 to 60 residues that binds two atoms of zinc defined by the cross-brace motif C-X2-C-X(9-39)-C-X(1-3)- H-X(2-3)-(N C H)-X2-C-X(4-48)C-X2-C probably involved in mediating - interactions identified in a s with a wide range of functions such as viral signal and development has two the C3HC4-type and a…	1000	.	Cufflinks	transcript	.	FPKM "11.0149524294"
scaffold39|size422454	211022	212640	---NA---	1000	.	Cufflinks	transcript	.	FPKM "1.5404602966"
scaffold39|size422454	212856	213759	---NA---	1000	.	Cufflinks	transcript	.	FPKM "0.8864826578"
scaffold39|size422454	218334	220360	---NA---	1000	-	Cufflinks	transcript	.	FPKM "2.9940736290"
scaffold39|size422454	223309	224387	hkb gene product-Zinc C2H2 The C2H2 zinc finger is a classical zinc finger C2H2-type zinc fingers are ubiquitous more than 1% of all mammalian s are to contain at least one zinc They often function as DNA or binding structural such as in eukaryotic transcription and therefore they play important roles in cellular processes such as and C2H2 zinc finger s contain from 1 to more than 30 zinc fingerS…	1000	.	Cufflinks	transcript	.	FPKM "1.0478908307"
scaffold39|size422454	224917	225710	CG12954 gene productSSCA002455-PApep: supercontig: 1:JXLN01013521:716:1267:1 gene:SSCA002455 transcript:SSCA002455-RA gene_biotype: _coding transcript_biotype: _coding	1000	.	Cufflinks	transcript	.	FPKM "6.1595844025"
scaffold39|size422454	231368	233504	trn gene product-leucine-rich ribonuclease inhibitor (RI)-like A leucine-rich repeat (LRR) is a structural motif of 20-30 amino acids that is unusually rich in the hydrophobic amino acid The conserved eleven-residue sequence motif ( x ) within the LRRs corresponds to the beta-strand and adjacent loop whereas the remaining parts of the repeats are LRRs fold together to form a solenoid termed leuci…	1000	-	Cufflinks	transcript	.	FPKM "2.9975002737"
scaffold39|size422454	235730	236237	---NA---	1000	.	Cufflinks	transcript	.	FPKM "1.3976498330"
scaffold39|size422454	226310	230813	CG4402 gene product-Scavenger receptor Cys- The sea ucrhin egg peptide speract contains 4 repeats of SR domains that contain 6 conserved May bind bacterial antigens in theSSCA009906-PApep: supercontig: 1:JXLN01013670:12377:14925:-1 gene:SSCA009906 transcript:SSCA009906-RA gene_biotype: _coding transcript_biotype: _coding	1000	-	Cufflinks	transcript	.	FPKM "4.6258295063"
scaffold39|size422454	252008	253742	---NA---	1000	-	Cufflinks	transcript	.	FPKM "4.6588327348"
scaffold39|size422454	254592	255508	SSCA009696-PApep: supercontig: 1:JXLN01010714:516:2538:1 gene:SSCA009696 transcript:SSCA009696-RA gene_biotype: _coding transcript_biotype: _coding	1000	.	Cufflinks	transcript	.	FPKM "0.8450873470"
scaffold114|size188867	95435	97577	SSCA009584-PApep: supercontig: 1:JXLN01016100:5678:10299:1 gene:SSCA009584 transcript:SSCA009584-RA gene_biotype: _coding transcript_biotype: _coding	1000	+	Cufflinks	transcript	.	FPKM "1.8513245513"
scaffold39|size422454	269715	270632	CG8892 gene product-UBA-like domain found in UBX domain-containing 7 (UBXD7) and similar also known as functions as a ubiquitin-binding adaptor that mediates the interaction between the AAA+ ATPase p97 (also known as VCP or Cdc48) and the transcription factor It binds only to the NEDD8- or Rub1-modified form of UBXD7 contains the ubiquitin-associated (UBA) ubiquitin-associating (UAS) ubiquitin re…	1000	+	Cufflinks	transcript	.	FPKM "3.1685268546"
scaffold39|size422454	273426	274136	CG12129 gene product-287446pfam10469, AKAP7_NLS, AKAP7 2'5' RNA ligase-like domain. AKAP7_NLS is the N-terminal domain of the cyclic AMP-dependent protein kinase A, PKA, anchor protein AKAP7. This protein anchors PKA for its role in regulating PKA-mediated gene transcription in both somatic cells and oocytes. AKAP7_NLS carries the nuclear localization signal (NLS) KKRKK, that indicates the cellul…	1000	.	Cufflinks	transcript	.	FPKM "2.0692188392"
scaffold39|size422454	270702	271592	CG8892 gene product-214737smart00594, UAS, UAS domain.SSCA007930-PApep: supercontig: 1:JXLN01015549:14879:16559:1 gene:SSCA007930 transcript:SSCA007930-RA gene_biotype: _coding transcript_biotype: _coding	1000	+	Cufflinks	transcript	.	FPKM "3.7143405409"
scaffold39|size422454	270708	273281	CG9915 gene product-214737smart00594, UAS, UAS domain.SSCA007063-PApep: supercontig: 1:JXLN01015549:16700:18184:-1 gene:SSCA007063 transcript:SSCA007063-RA gene_biotype: _coding transcript_biotype: _coding	1000	-	Cufflinks	transcript	.	FPKM "5.6890486916"
scaffold39|size422454	258682	269087	CG17735 gene product-HECT-domain (ubiquitin-transferase) The name HECT comes from Homologous to the E6-AP CarboxylSSCA004405-PApep: supercontig: 1:JXLN01015549:4658:10872:1 gene:SSCA004405 transcript:SSCA004405-RA gene_biotype: _coding transcript_biotype: _coding	1000	+	Cufflinks	transcript	.	FPKM "2.8468396192"
scaffold39|size422454	302941	305680	---NA---	1000	.	Cufflinks	transcript	.	FPKM "1.1716048067"
scaffold39|size422454	255615	257568	CG9953 gene product-Serine carboxypeptidase These serine proteases include several eukaryotic enzymes such as lysosomal Pro-X dipeptidyl-peptidase and thymus-specific serineSSCA003675-PApep: supercontig: 1:JXLN01015549:360:2254:-1 gene:SSCA003675 transcript:SSCA003675-RA gene_biotype: _coding transcript_biotype: _coding	1000	.	Cufflinks	transcript	.	FPKM "0.2894811834"
scaffold39|size422454	255615	258145	CG9953 gene product-Serine carboxypeptidase These serine proteases include several eukaryotic enzymes such as lysosomal Pro-X dipeptidyl-peptidase and thymus-specific serineSSCA003675-PApep: supercontig: 1:JXLN01015549:360:2254:-1 gene:SSCA003675 transcript:SSCA003675-RA gene_biotype: _coding transcript_biotype: _coding	1000	-	Cufflinks	transcript	.	FPKM "0.8409985706"
scaffold39|size422454	255939	257568	CG9953 gene product-Serine carboxypeptidase These serine proteases include several eukaryotic enzymes such as lysosomal Pro-X dipeptidyl-peptidase and thymus-specific serineSSCA003675-PApep: supercontig: 1:JXLN01015549:360:2254:-1 gene:SSCA003675 transcript:SSCA003675-RA gene_biotype: _coding transcript_biotype: _coding	1000	+	Cufflinks	transcript	.	FPKM "0.3475979978"
scaffold39|size422454	237684	243637	Alas gene product-5-aminolevulinate synthaseSSCA002291-PApep: supercontig: 1:JXLN01013670:28616:30676:-1 gene:SSCA002291 transcript:SSCA002291-RA gene_biotype: _coding transcript_biotype: _coding	1000	.	Cufflinks	transcript	.	FPKM "1.6494285186"
scaffold114|size188867	41158	50177	Dp1 gene product-K homology RNA-binding The vigilin family is a large and extended family of multiple KH-domain including also called high density lipo binding protien (HBP) fungal Scp160 and bicaudal- Yeast Scp160p has been shown to bind RNA and to associate with both soluble and membrane-bound polyribosomes as a mRNP Bicaudal-C is a RNA-binding molecule believed to function in embryonic develop…	1000	-	Cufflinks	transcript	.	FPKM "4.1411774670"
scaffold39|size422454	237684	245178	Alas gene product-5-aminolevulinate synthaseSSCA002291-PApep: supercontig: 1:JXLN01013670:28616:30676:-1 gene:SSCA002291 transcript:SSCA002291-RA gene_biotype: _coding transcript_biotype: _coding	1000	-	Cufflinks	transcript	.	FPKM "3.0749772003"
scaffold39|size422454	309630	310105	---NA---	1000	.	Cufflinks	transcript	.	FPKM "1.2936002506"
scaffold39|size422454	311903	312812	---NA---	1000	.	Cufflinks	transcript	.	FPKM "0.8274126966"
scaffold39|size422454	319941	320377	SSCA003960-PApep: supercontig: 1:JXLN01015748:6878:7620:-1 gene:SSCA003960 transcript:SSCA003960-RA gene_biotype: _coding transcript_biotype: _coding	1000	.	Cufflinks	transcript	.	FPKM "2.3923562080"
scaffold39|size422454	318522	319827	Eaat2 gene product-Sodium:dicarboxylate symporterSSCA005124-PApep: supercontig: 1:JXLN01015748:5542:6317:-1 gene:SSCA005124 transcript:SSCA005124-RA gene_biotype: _coding transcript_biotype: _coding	1000	-	Cufflinks	transcript	.	FPKM "1.7555162271"
scaffold39|size422454	314218	314983	CG11257 gene product-Cyt- Cytochrome b5-like Heme Steroid binding This family includes heme binding domains from a diverse range of This family also includes s that bind to The family includes progesterone Many members of this subfamily are membrane anchored by an N-terminal transmembrane alpha This family also includes a domain in some chitin There is no known ligand for this domain in the chiti…	1000	.	Cufflinks	transcript	.	FPKM "2.7767058471"
scaffold39|size422454	320583	321410	---NA---	1000	.	Cufflinks	transcript	.	FPKM "1.6915319305"
scaffold39|size422454	325897	326492	---NA---	1000	.	Cufflinks	transcript	.	FPKM "1.6454629596"
scaffold39|size422454	326579	327268	---NA---	1000	.	Cufflinks	transcript	.	FPKM "9.6630663465"
scaffold39|size422454	315039	318382	mus210 gene product-Rad4 beta-hairpin domain This short domain is found in the Rad4 This domain binds toSSCA008908-PApep: supercontig: 1:JXLN01010606:783:2774:-1 gene:SSCA008908 transcript:SSCA008908-RA gene_biotype: _coding transcript_biotype: _coding	1000	+	Cufflinks	transcript	.	FPKM "1.5673383678"
scaffold114|size188867	97859	102366	SSCA009584-PApep: supercontig: 1:JXLN01016100:5678:10299:1 gene:SSCA009584 transcript:SSCA009584-RA gene_biotype: _coding transcript_biotype: _coding	1000	.	Cufflinks	transcript	.	FPKM "2.7562183633"
scaffold39|size422454	315039	318382	mus210 gene product-Rad4 beta-hairpin domain This short domain is found in the Rad4 This domain binds toSSCA008908-PApep: supercontig: 1:JXLN01010606:783:2774:-1 gene:SSCA008908 transcript:SSCA008908-RA gene_biotype: _coding transcript_biotype: _coding	1000	-	Cufflinks	transcript	.	FPKM "1.2306497332"
scaffold39|size422454	321489	325811	ci gene product-Zinc C2H2 The C2H2 zinc finger is a classical zinc finger C2H2-type zinc fingers are ubiquitous more than 1% of all mammalian s are to contain at least one zinc They often function as DNA or binding structural such as in eukaryotic transcription and therefore they play important roles in cellular processes such as and C2H2 zinc finger s contain from 1 to more than 30 zinc fingerSS…	1000	-	Cufflinks	transcript	.	FPKM "4.1226907795"
scaffold39|size422454	332276	333078	---NA---	1000	.	Cufflinks	transcript	.	FPKM "0.6676550073"
scaffold39|size422454	333806	336267	---NA---	1000	.	Cufflinks	transcript	.	FPKM "0.8381672286"
scaffold39|size422454	328909	332042	mts gene product-and PP6 phospho metallophosphatase PP2A-like family of phospho phosphatases (PPP s) including PP4 and PP2A ( phosphatase 2A) is a critical regulator of many cellular PP2A comprises about 1% of total cellular together with phosphatase 1 (PP1) accounts for more than 90% of all serine threonine phosphatase activities in most cells and The PP2A subunit in addition to having a catalyt…	1000	-	Cufflinks	transcript	.	FPKM "13.2644578526"
scaffold39|size422454	346068	346886	CG5336 gene product-PH_ELMO1_CED- Engulfment and cell motility 1 pleckstrin homology (PH) DOCK2 (Dedicator of cytokinesis 2) a hematopoietic cell- atypical controls lymphocyte migration through Rac A DOCK2-ELMO1 complex s necessary for DOCK2-mediated Rac DOCK2 contains a SH3 domain at its N- followed by a lipid binding DHR1 and a Rac-binding DHR2 domain at its C- a mammalian homolog of elegans CE…	1000	.	Cufflinks	transcript	.	FPKM "2.0705759476"
scaffold39|size422454	341111	343302	-p23_like domain the C-terminal CHORD-SGT1 (CS) domain of Sgt1 (suppressor of G2 allele of Skp1) Sgt1 interacts with multiple complexes and has the features of a Human (h) Sgt1 interacts with both Hsp70 and and has been shown to bind Hsp90 through its CS Saccharomyces cerevisiae (Sc) Sgt1 is a subunit of both core kinetochore and SCF (Skp1-Cul1-F-box) ubiquitin ligase Sgt1 is required for pathoge…	1000	-	Cufflinks	transcript	.	FPKM "6.3944271166"
scaffold39|size422454	347343	348993	SSCA003615-PApep: supercontig: 1:JXLN01002862:2354:4905:-1 gene:SSCA003615 transcript:SSCA003615-RA gene_biotype: _coding transcript_biotype: _coding	1000	.	Cufflinks	transcript	.	FPKM "0.7354994097"
scaffold39|size422454	347731	348993	SSCA003615-PApep: supercontig: 1:JXLN01002862:2354:4905:-1 gene:SSCA003615 transcript:SSCA003615-RA gene_biotype: _coding transcript_biotype: _coding	1000	-	Cufflinks	transcript	.	FPKM "0.5604886766"
scaffold39|size422454	343382	346002	CG4908 gene product-Sin3 associated polypeptide p18 (SAP18) This family consists of several eukaryotic Sin3 associated polypeptide p18 (SAP18) SAP18 is known to be a component of the Sin3-containing complex which is responsible for the repression of transcription via the modification of histone SAP18 is also present in the ASAP complex which is thought to be involved in the regulation of splicing…	1000	+	Cufflinks	transcript	.	FPKM "4.6406628888"
scaffold114|size188867	115271	118898	CG13025 gene product-Codanin- Codanin-1 C- This domain is found near to the C-terminus of codaninSSCA009671-PApep: supercontig: 1:JXLN01016100:22717:23488:1 gene:SSCA009671 transcript:SSCA009671-RA gene_biotype: _coding transcript_biotype: _coding	1000	+	Cufflinks	transcript	.	FPKM "3.2189809319"
scaffold39|size422454	343382	346002	CG4908 gene product-Sin3 associated polypeptide p18 (SAP18) This family consists of several eukaryotic Sin3 associated polypeptide p18 (SAP18) SAP18 is known to be a component of the Sin3-containing complex which is responsible for the repression of transcription via the modification of histone SAP18 is also present in the ASAP complex which is thought to be involved in the regulation of splicing…	1000	-	Cufflinks	transcript	.	FPKM "1.0535989715"
scaffold39|size422454	349052	353373	CG3641 gene product-Mitochondrial matrix MMp37 is a mitochondrial matrix that functions in the translocation of s across the mitochondrial inner It has been shown that MMP37 s possess the NTase fold but they have only one active site carboxylate and thus probably are not able to carry out enzymatic These potentially non-active members of NTase fold superfamily may bind hydrolysis of which is nece…	1000	-	Cufflinks	transcript	.	FPKM "2.0703257681"
scaffold39|size422454	274254	281520	CG7649 gene product-Beta-4-Galactosyltransferase is involved in the formation of the poly-N-acetyllactosamine core structures present in glyco s and Beta-4-Galactosyltransferase transfers galactose from uridine diphosphogalactose to the terminal beta-N-acetylglucosamine hereby forming the poly-N-acetyllactosamine core structures present in glyco s and At least seven homologous beta-4-galactosyltr…	1000	-	Cufflinks	transcript	.	FPKM "1.3242901540"
scaffold39|size422454	353457	359710	CG2649 gene product-Pyridoxine pyridoxamine_5 - pyridoxamine-phosphate This model is Pyridox_oxidase from Pfam but is designed to find only true pyridoxamine-phosphate oxidase and to ignore the related involved in phenazine This from coli was characterized as a homodimer with two FMN perSSCA007466-PApep: supercontig: 1:JXLN01003323:4366:5181:-1 gene:SSCA007466 transcript:SSCA007466-RA gene_biotyp…	1000	-	Cufflinks	transcript	.	FPKM "4.7274039787"
scaffold39|size422454	274254	280468	CG7649 gene product-Zinc-dependent metalloprotease adamalysin_II_like Adamalysin II is a snake venom zinc This subfamily contains other snake venom as well as membrane-anchored metalloproteases belonging to the ADAM ADAMs (A Disintegrin And Metalloprotease) are which play roles in cell cell and cell-cellSSCA006802-PApep: supercontig: 1:JXLN01015549:20452:22783:1 gene:SSCA006802 transcript:SSCA006…	1000	+	Cufflinks	transcript	.	FPKM "2.8106710748"
scaffold39|size422454	367331	368570	CG15627 gene product-The ligand-binding domain of ionotropic glutamate a member of the type 2 periplasmic binding fold This group contains glutamate receptor domain These domains are found in the s that have been shown to function as L-glutamate activated potassium also known ionotropic glutamate receptors or In addition to two ligand binding core i s typically have a channel-like domain inserted…	1000	-	Cufflinks	transcript	.	FPKM "0.9137782000"
scaffold39|size422454	369600	370263	---NA---	1000	.	Cufflinks	transcript	.	FPKM "14.2656788081"
scaffold39|size422454	281659	286532	Gbp gene product-implicated in ribosomal Nop56p homologSSCA010080-PApep: supercontig: 1:JXLN01015549:28233:29714:1 gene:SSCA010080 transcript:SSCA010080-RA gene_biotype: _coding transcript_biotype: _coding	1000	+	Cufflinks	transcript	.	FPKM "5.7225652967"
scaffold39|size422454	281659	287386	Gbp gene product-implicated in ribosomal Nop56p homologSSCA010080-PApep: supercontig: 1:JXLN01015549:28233:29714:1 gene:SSCA010080 transcript:SSCA010080-RA gene_biotype: _coding transcript_biotype: _coding	1000	-	Cufflinks	transcript	.	FPKM "1.2634306613"
scaffold39|size422454	371393	371746	---NA---	1000	.	Cufflinks	transcript	.	FPKM "2.6844431653"
scaffold114|size188867	119863	122334	---NA---	1000	.	Cufflinks	transcript	.	FPKM "1.4071945712"
scaffold39|size422454	371807	372110	---NA---	1000	.	Cufflinks	transcript	.	FPKM "3.1902990596"
scaffold39|size422454	372169	372378	---NA---	1000	.	Cufflinks	transcript	.	FPKM "15.9453132432"
scaffold39|size422454	364159	364701	---NA---	1000	-	Cufflinks	transcript	.	FPKM "6.3333050853"
scaffold39|size422454	372463	373199	---NA---	1000	.	Cufflinks	transcript	.	FPKM "2.1073605784"
scaffold39|size422454	373342	374002	---NA---	1000	.	Cufflinks	transcript	.	FPKM "1.1831841149"
scaffold39|size422454	374565	376252	CG5493 gene productSSCA007359-PApep: supercontig: 1:JXLN01011866:20282:21012:1 gene:SSCA007359 transcript:SSCA007359-RA gene_biotype: _coding transcript_biotype: _coding	1000	.	Cufflinks	transcript	.	FPKM "2.8396559378"
scaffold39|size422454	287811	291619	CG8602 gene productSSCA008871-PApep: supercontig: 1:JXLN01015549:36521:38440:1 gene:SSCA008871 transcript:SSCA008871-RA gene_biotype: _coding transcript_biotype: _coding	1000	+	Cufflinks	transcript	.	FPKM "4.3475403049"
scaffold39|size422454	291746	292789	SSCA010497-PApep: supercontig: 1:JXLN01015549:38956:41307:1 gene:SSCA010497 transcript:SSCA010497-RA gene_biotype: _coding transcript_biotype: _coding	1000	.	Cufflinks	transcript	.	FPKM "1.6142162681"
scaffold39|size422454	380546	381257	SSCA006864-PApep: supercontig: 1:JXLN01011786:287:607:-1 gene:SSCA006864 transcript:SSCA006864-RA gene_biotype: _coding transcript_biotype: _coding	1000	.	Cufflinks	transcript	.	FPKM "13.3886954893"
scaffold39|size422454	337198	339239	CG1814 gene product-5 nucleotidase This family of eukaryotic s includes 5 nucleotidase such as purine 5 -nucleotidase EC:SSCA004491-PApep: supercontig: 1:JXLN01014856:97:581:1 gene:SSCA004491 transcript:SSCA004491-RA gene_biotype: _coding transcript_biotype: _coding	1000	+	Cufflinks	transcript	.	FPKM "45.6105512734"
scaffold114|size188867	129343	131030	CG1824 gene product-ATP-binding cassette domain of a mitochondrial MTABC3 and related MTABC3 (also known as ABCB6) is a mitochondrial ATP-binding cassette involved in iron homeostasis and one of four ABC transporters expressed in the mitochondrial inner the other three being MDL1(ABC7) and In the yeast MDL1 (multidrug resistance 1) and MDL2 (multidrug resistance 2) transporters are also included …	1000	+	Cufflinks	transcript	.	FPKM "2.3545887807"
scaffold39|size422454	381656	382454	-238454cd00912, ML, The ML (MD-2-related lipid-recognition) domain is present in MD-1, MD-2, GM2 activator protein, Niemann-Pick type C2 (Npc2) protein, phosphatidylinositol/phosphatidylglycerol transfer protein (PG/PI-TP), mite allergen Der p 2 and several proteins of unknown function in plants, animals and fungi. These single-domain proteins form two anti-parallel beta-pleated sheets stabilized…	1000	-	Cufflinks	transcript	.	FPKM "11.0385521321"
scaffold39|size422454	376318	379316	CG6783 gene productSSCA008705-PApep: supercontig: 1:JXLN01016514:2:617:-1 gene:SSCA008705 transcript:SSCA008705-RA gene_biotype: _coding transcript_biotype: _coding	1000	-	Cufflinks	transcript	.	FPKM "11.9240878841"
scaffold39|size422454	384622	385773	EG: gene product-Peptidase C13 Members of this family are asparaginyl The blood fluke parasite Schistosoma mansoni has at least five Clan CA cysteine peptidases in its digestive tract including cathepsins B (2 isoforms) F and All have been recombinantly expressed as active albeit in various stages of In a Clan CD termed asparaginyl endopeptidase or legumain has been This has formerly been charact…	1000	.	Cufflinks	transcript	.	FPKM "4.8431030721"
scaffold39|size422454	382683	384538	CG8058 gene product-hydrolase of the alpha beta-hydrolase foldSSCA003446-PApep: supercontig: 1:JXLN01017318:20294:20869:-1 gene:SSCA003446 transcript:SSCA003446-RA gene_biotype: _coding transcript_biotype: _coding	1000	+	Cufflinks	transcript	.	FPKM "3.3323779175"
scaffold39|size422454	385826	386976	CG9374 gene product-STKc_TSSK- Catalytic domain of testis-specific serine threonine kinases and similar STKs catalyze the transfer of the gamma-phosphoryl group from ATP to serine threonine residues on TSSK s are almost exclusively expressed postmeiotically in the testis and play important roles in spermatogenesis and or There are five mammalian TSSK s which show differences in their localization…	1000	.	Cufflinks	transcript	.	FPKM "1.1441579767"
scaffold39|size422454	296997	299383	---NA---	1000	.	Cufflinks	transcript	.	FPKM "1.8362932070"
scaffold39|size422454	293213	300398	pnt gene product-ATP-binding cassette domain of eukaryotic 5 The initiates DNA mismatch repair by recognizing mispaired and unpaired bases embedded in duplex DNA and activating endo- and exonucleases to remove the Members of the family possess C-terminal domain with a conserved ATPase activity that belongs to the ATP binding cassette (ABC) homologs (MSH) have been identified in most prokaryotic a…	1000	-	Cufflinks	transcript	.	FPKM "4.3554973051"
scaffold3|size1107866	11623	12322	---NA---	1000	.	Cufflinks	transcript	.	FPKM "2.1864700938"
scaffold3|size1107866	18786	19667	---NA---	1000	+	Cufflinks	transcript	.	FPKM "1.6885211115"
scaffold3|size1107866	21960	23372	---NA---	1000	-	Cufflinks	transcript	.	FPKM "1.2671939748"
scaffold114|size188867	123305	124993	CG3877 gene product-Uncharacterized conservedSSCA005456-PApep: supercontig: 1:JXLN01018034:11756:12664:-1 gene:SSCA005456 transcript:SSCA005456-RA gene_biotype: _coding transcript_biotype: _coding	1000	+	Cufflinks	transcript	.	FPKM "0.9390901078"
scaffold3|size1107866	13073	14766	---NA---	1000	-	Cufflinks	transcript	.	FPKM "1.5112415215"
scaffold3|size1107866	13073	13658	---NA---	1000	.	Cufflinks	transcript	.	FPKM "1.1501953347"
scaffold3|size1107866	25458	26573	---NA---	1000	-	Cufflinks	transcript	.	FPKM "1.4581173074"
scaffold3|size1107866	16112	16875	---NA---	1000	.	Cufflinks	transcript	.	FPKM "1.2181764520"
scaffold3|size1107866	26883	27699	---NA---	1000	-	Cufflinks	transcript	.	FPKM "1.4275668435"
scaffold3|size1107866	16112	17496	---NA---	1000	-	Cufflinks	transcript	.	FPKM "3.0724663952"
scaffold3|size1107866	29371	31066	CG13782 gene product---NA---	1000	.	Cufflinks	transcript	.	FPKM "1.6352955864"
scaffold3|size1107866	31220	33034	CG17119 gene productSSCA001776-PApep: supercontig: 1:JXLN01014290:9657:11016:1 gene:SSCA001776 transcript:SSCA001776-RA gene_biotype: _coding transcript_biotype: _coding	1000	.	Cufflinks	transcript	.	FPKM "0.6649152878"
scaffold3|size1107866	31220	33034	CG17119 gene productSSCA001776-PApep: supercontig: 1:JXLN01014290:9657:11016:1 gene:SSCA001776 transcript:SSCA001776-RA gene_biotype: _coding transcript_biotype: _coding	1000	+	Cufflinks	transcript	.	FPKM "0.4804932853"
scaffold3|size1107866	38757	40431	---NA---	1000	.	Cufflinks	transcript	.	FPKM "2.7890840526"
scaffold114|size188867	123305	125451	CG3877 gene product-Uncharacterized conservedSSCA005456-PApep: supercontig: 1:JXLN01018034:11756:12664:-1 gene:SSCA005456 transcript:SSCA005456-RA gene_biotype: _coding transcript_biotype: _coding	1000	-	Cufflinks	transcript	.	FPKM "1.1205071628"
scaffold3|size1107866	40749	42900	CG1444 gene product-short chain dehydrogenaseSSCA010139-PApep: supercontig: 1:JXLN01016653:24697:25560:-1 gene:SSCA010139 transcript:SSCA010139-RA gene_biotype: _coding transcript_biotype: _coding	1000	.	Cufflinks	transcript	.	FPKM "4.3953273262"
scaffold3|size1107866	43719	44709	CG13325 gene productSSCA008576-PApep: supercontig: 1:JXLN01005274:2039:2689:1 gene:SSCA008576 transcript:SSCA008576-RA gene_biotype: _coding transcript_biotype: _coding	1000	.	Cufflinks	transcript	.	FPKM "0.5891433776"
scaffold3|size1107866	47011	48363	CG3803 gene product-cytochrome c oxidase assemblySSCA000045-PApep: supercontig: 1:JXLN01016653:19070:20403:1 gene:SSCA000045 transcript:SSCA000045-RA gene_biotype: _coding transcript_biotype: _coding	1000	.	Cufflinks	transcript	.	FPKM "3.9440992894"
scaffold3|size1107866	43719	45508	CG13325 gene productSSCA003942-PApep: supercontig: 1:JXLN01016653:22433:22993:1 gene:SSCA003942 transcript:SSCA003942-RA gene_biotype: _coding transcript_biotype: _coding	1000	+	Cufflinks	transcript	.	FPKM "0.3241025016"
scaffold3|size1107866	48813	51184	CG6843 gene productSSCA000860-PApep: supercontig: 1:JXLN01013560:3136:4137:-1 gene:SSCA000860 transcript:SSCA000860-RA gene_biotype: _coding transcript_biotype: _coding	1000	.	Cufflinks	transcript	.	FPKM "4.9110270895"
scaffold3|size1107866	43719	45508	CG13325 gene productSSCA003942-PApep: supercontig: 1:JXLN01016653:22433:22993:1 gene:SSCA003942 transcript:SSCA003942-RA gene_biotype: _coding transcript_biotype: _coding	1000	-	Cufflinks	transcript	.	FPKM "0.6784379692"
scaffold3|size1107866	33807	35526	SSCA007109-PApep: supercontig: 1:JXLN01014290:15800:17613:-1 gene:SSCA007109 transcript:SSCA007109-RA gene_biotype: _coding transcript_biotype: _coding	1000	+	Cufflinks	transcript	.	FPKM "15.2032629582"
scaffold3|size1107866	33807	36637	SSCA007109-PApep: supercontig: 1:JXLN01014290:15800:17613:-1 gene:SSCA007109 transcript:SSCA007109-RA gene_biotype: _coding transcript_biotype: _coding	1000	-	Cufflinks	transcript	.	FPKM "3.2810961708"
scaffold3|size1107866	54716	55134	---NA---	1000	.	Cufflinks	transcript	.	FPKM "1.9333204679"
scaffold3|size1107866	60219	61714	SSCA006208-PApep: supercontig: 1:JXLN01005383:52739:53308:-1 gene:SSCA006208 transcript:SSCA006208-RA gene_biotype: _coding transcript_biotype: _coding	1000	+	Cufflinks	transcript	.	FPKM "2.2539992347"
scaffold114|size188867	125561	127186	CG5094 gene product-Tetratricopeptide The Tetratricopeptide repeat (TPR) typically contains 34 amino acids and is found in a variety of organisms including and It is present in a variety of s including those involved in cell- and transport The number of TPR motifs varies among Those containing 5-6 tandem repeats generate a right-handed helical structure with an amphipathic channel that is thought…	1000	+	Cufflinks	transcript	.	FPKM "5.3274214982"
scaffold3|size1107866	61830	62488	---NA---	1000	.	Cufflinks	transcript	.	FPKM "4.0612564722"
scaffold3|size1107866	61830	62704	---NA---	1000	-	Cufflinks	transcript	.	FPKM "1.3944162146"
scaffold3|size1107866	61973	62303	---NA---	1000	+	Cufflinks	transcript	.	FPKM "6.3177511648"
scaffold3|size1107866	62954	67949	CG5186 gene productSSCA007899-PApep: supercontig: 1:JXLN01005383:13434:14998:1 gene:SSCA007899 transcript:SSCA007899-RA gene_biotype: _coding transcript_biotype: _coding	1000	+	Cufflinks	transcript	.	FPKM "6.8922500824"
scaffold3|size1107866	73021	74430	mago gene product-Mago nashi integral members of the exon junction Members of this which was originally identified in Drosophila and called mago are integral members of the exon junction complex (EJC) The EJC is a multi complex that is deposited on spliced mRNAs after intron removal at a conserved position upstream of the exon-exon and transported to the cytoplasm where it has been shown to influ…	1000	.	Cufflinks	transcript	.	FPKM "5.2277040248"
scaffold3|size1107866	75513	75928	---NA---	1000	.	Cufflinks	transcript	.	FPKM "3.8356258902"
scaffold3|size1107866	80836	81616	---NA---	1000	.	Cufflinks	transcript	.	FPKM "0.9756303482"
scaffold3|size1107866	95701	96505	---NA---	1000	.	Cufflinks	transcript	.	FPKM "1.2099896791"
scaffold3|size1107866	97381	98767	CG16801 gene product-DNA-binding domain of nuclear receptors is composed of two C4-type zinc DNA-binding domain of nuclear receptors is composed of two C4-type zinc Each zinc finger contains a group of four Cys residues which co-ordinates a single zinc It interacts with a specific DNA site upstream of the target gene and modulates the rate of transcriptional Nuclear receptors form a superfamily o…	1000	.	Cufflinks	transcript	.	FPKM "0.9035622255"
scaffold3|size1107866	100337	101804	---NA---	1000	.	Cufflinks	transcript	.	FPKM "0.8172412788"
scaffold1009|size20485	16141	17029	CG4823 gene product-Low-density lipo receptor domain class Cysteine-rich repeat in the low-density lipo (LDL) receptor that plays a central role in mammalian cholesterol The N-terminal type A repeats in LDL receptor bind the Other homologous domains occur in related including the very low-density lipo receptor and the LDL receptor-related alpha 2-macroglobulin and in s which are functionally such…	1000	-	Cufflinks	transcript	.	FPKM "0.9414410273"
scaffold101|size219283	27218	27520	---NA---	1000	.	Cufflinks	transcript	.	FPKM "4.5048049139"
scaffold114|size188867	131666	133036	SSCA010349-PApep: supercontig: 1:JXLN01009437:28813:32261:1 gene:SSCA010349 transcript:SSCA010349-RA gene_biotype: _coding transcript_biotype: _coding	1000	+	Cufflinks	transcript	.	FPKM "0.6153757949"
scaffold3|size1107866	98831	99568	---NA---	1000	.	Cufflinks	transcript	.	FPKM "1.0856959956"
scaffold3|size1107866	107531	109882	CG15433 gene product-Histone acetyltransferase---NA---	1000	-	Cufflinks	transcript	.	FPKM "1.3522840273"
scaffold3|size1107866	103438	107446	CG14275 gene productSSCA007170-PApep: supercontig: 1:JXLN01005383:4564:5040:1 gene:SSCA007170 transcript:SSCA007170-RA gene_biotype: _coding transcript_biotype: _coding	1000	.	Cufflinks	transcript	.	FPKM "3.8054067567"
scaffold3|size1107866	112744	113421	Klp64D gene product-Kinesin motorSSCA004546-PApep: supercontig: 1:JXLN01010012:50306:53290:-1 gene:SSCA004546 transcript:SSCA004546-RA gene_biotype: _coding transcript_biotype: _coding	1000	.	Cufflinks	transcript	.	FPKM "1.6752541809"
scaffold3|size1107866	113519	115044	CG17461 gene productSSCA004608-PApep: supercontig: 1:JXLN01001312:2606:5606:-1 gene:SSCA004608 transcript:SSCA004608-RA gene_biotype: _coding transcript_biotype: _coding	1000	.	Cufflinks	transcript	.	FPKM "1.1727627329"
scaffold3|size1107866	119594	122787	CG8683 gene product-uncharacterized conserved (DUF2366) This is a family of s conserved from nematodes to The function is notSSCA006459-PApep: supercontig: 1:JXLN01016653:8156:10105:-1 gene:SSCA006459 transcript:SSCA006459-RA gene_biotype: _coding transcript_biotype: _coding	1000	.	Cufflinks	transcript	.	FPKM "2.8722392488"
scaffold3|size1107866	122853	124059	CG8683 gene productSSCA006459-PApep: supercontig: 1:JXLN01016653:8156:10105:-1 gene:SSCA006459 transcript:SSCA006459-RA gene_biotype: _coding transcript_biotype: _coding	1000	-	Cufflinks	transcript	.	FPKM "1.2993846300"
scaffold3|size1107866	128759	130147	CG5565 gene productSSCA001682-PApep: supercontig: 1:JXLN01016653:15695:16513:-1 gene:SSCA001682 transcript:SSCA001682-RA gene_biotype: _coding transcript_biotype: _coding	1000	-	Cufflinks	transcript	.	FPKM "3.5690855285"
scaffold3|size1107866	132783	134412	SSCA006293-PApep: supercontig: 1:JXLN01018086:266:1030:1 gene:SSCA006293 transcript:SSCA006293-RA gene_biotype: _coding transcript_biotype: _coding	1000	-	Cufflinks	transcript	.	FPKM "4.6664853328"
scaffold3|size1107866	137018	137957	---NA---	1000	.	Cufflinks	transcript	.	FPKM "1.6385494073"
scaffold114|size188867	131666	132766	SSCA010349-PApep: supercontig: 1:JXLN01009437:28813:32261:1 gene:SSCA010349 transcript:SSCA010349-RA gene_biotype: _coding transcript_biotype: _coding	1000	.	Cufflinks	transcript	.	FPKM "1.6627927819"
scaffold3|size1107866	136302	136954	a gene product-Cytochrome c oxidase subunit Cytochrome c oxidase ( ) the terminal oxidase in the respiratory chains of eukaryotes and most is a multi-chain transmembrane located in the inner membrane of mitochondria and the cell membrane of It catalyzes the reduction of O2 and simultaneously pumps protons across the The number of subunits varies from three to five in bacteria and up to 13 in mamm…	1000	-	Cufflinks	transcript	.	FPKM "61.6082638974"
scaffold3|size1107866	144563	145168	---NA---	1000	.	Cufflinks	transcript	.	FPKM "2.5877539208"
scaffold3|size1107866	139806	143084	Pkc53E gene product [alt 1]-Catalytic domain of the Serine Threonine Kinase STKs catalyze the transfer of the gamma-phosphoryl group from ATP to serine threonine residues on PKCs are classified into three groups ( and novel) depending on their mode of activation and the structural characteristics of their regulatory PKCs undergo three phosphorylations in order to take mature In classical PKCs dep…	1000	-	Cufflinks	transcript	.	FPKM "4.2726486308"
scaffold3|size1107866	146921	147712	CG15504 gene product-DM DNA binding The DM domain is named after dsx and mab- dsx contains a single amino-terminal DM whereas mab-3 contains two amino-terminal The DM domain has a pattern of conserved zinc chelating residues The dsx DM domain has been shown to dimerize and bind palindromicSSCA006558-PApep: supercontig: 1:JXLN01010703:1462:2143:-1 gene:SSCA006558 transcript:SSCA006558-RA gene_biot…	1000	.	Cufflinks	transcript	.	FPKM "1.1741898444"
scaffold3|size1107866	147768	148287	---NA---	1000	.	Cufflinks	transcript	.	FPKM "1.3473021364"
scaffold3|size1107866	115120	118852	vig gene product-HABP4_PAI- Hyaluronan mRNA binding This family includes the HABP4 family of hyaluronan-binding and the PAI-1 mRNA-binding PAI- HABP4 has been observed to bind hyaluronan (a glucosaminoglycan) but it is not known whether this is its primary role in It has also been observed to bind but with a lower affinity than that for PAI-1 mRNA-binding specifically binds the mRNA of type-1 pla…	1000	-	Cufflinks	transcript	.	FPKM "40.6994572884"
scaffold3|size1107866	152472	153260	---NA---	1000	.	Cufflinks	transcript	.	FPKM "1.4284709935"
scaffold3|size1107866	151751	152345	SSCA006471-PApep: supercontig: 1:JXLN01003289:3914:5350:1 gene:SSCA006471 transcript:SSCA006471-RA gene_biotype: _coding transcript_biotype: _coding	1000	.	Cufflinks	transcript	.	FPKM "1.2829412735"
scaffold3|size1107866	170034	170756	CG1866 gene product [alt 1]-cyclophilin_ABH_like: Cyclophilin B and H-like cyclophilin-type peptidylprolyl cis- trans isomerase (PPIase) This family represents the archetypal cystolic cyclophilin human cyclophilins B and PPIase is an enzyme which accelerates folding by catalyzing the cis-trans isomerization of the peptide bonds preceding proline These enzymes have been implicated in folding proce…	1000	+	Cufflinks	transcript	.	FPKM "2.0150402353"
scaffold3|size1107866	170312	170759	CG1866 gene product [alt 1]-cyclophilin_ABH_like: Cyclophilin B and H-like cyclophilin-type peptidylprolyl cis- trans isomerase (PPIase) This family represents the archetypal cystolic cyclophilin human cyclophilins B and PPIase is an enzyme which accelerates folding by catalyzing the cis-trans isomerization of the peptide bonds preceding proline These enzymes have been implicated in folding proce…	1000	.	Cufflinks	transcript	.	FPKM "1.9132743894"
scaffold114|size188867	125561	128331	CG4953 gene product-Tetratricopeptide The Tetratricopeptide repeat (TPR) typically contains 34 amino acids and is found in a variety of organisms including and It is present in a variety of s including those involved in cell- and transport The number of TPR motifs varies among Those containing 5-6 tandem repeats generate a right-handed helical structure with an amphipathic channel that is thought…	1000	-	Cufflinks	transcript	.	FPKM "1.1686551514"
scaffold3|size1107866	170836	172628	CG1866 gene product [alt 2]-cyclophilin: cyclophilin-type peptidylprolyl cis- trans This family contains bacterial and archeal s which exhibit a peptidylprolyl cis- trans isomerases activity ( Rotamase) and in addition bind the immunosuppressive drug cyclosporin ( ) Immunosuppression in vertebrates is believed to be the result of the cyclophilin A-cyclosporin drug complex binding to and inhibitin…	1000	+	Cufflinks	transcript	.	FPKM "5.8958120828"
scaffold3|size1107866	158360	161666	CG4311 gene product [alt 1]-initiating condensing enzymes are a subclass of decarboxylating condensing including beta-ketoacylSSCA007039-PApep: supercontig: 1:JXLN01012465:8634:10368:1 gene:SSCA007039 transcript:SSCA007039-RA gene_biotype: _coding transcript_biotype: _coding	1000	-	Cufflinks	transcript	.	FPKM "10.6702496494"
scaffold3|size1107866	162374	164988	CG8258 gene product-TCP-1 (CTT or eukaryotic type II) chaperonin theta Chaperonins are involved in productive folding of They share a common general a double toroid of 2 stacked In contrast to bacterial group I chaperonins ( ) each ring of the eukaryotic cytosolic chaperonin (CTT) consists of eight but homologous Their common function is to sequester nonnative s inside their central cavity and pr…	1000	+	Cufflinks	transcript	.	FPKM "3.6015796772"
scaffold3|size1107866	176974	177828	:LD24639 gene product---NA---	1000	+	Cufflinks	transcript	.	FPKM "3.7387645813"
scaffold3|size1107866	172687	174706	CG9947 gene product-LEM3 (ligand-effect modulator 3) family CDC50 Members of this family have been to contain transmembrane The family member LEM3 is a ligand-effect mutation of which increases glucocorticoid receptor activity in response to dexamethasone and also confers increased activity on other intracellular receptors including the oestrogen and mineralocorticoid LEM3 is thought to affect a …	1000	+	Cufflinks	transcript	.	FPKM "2.9137163863"
scaffold3|size1107866	162717	164988	CG8258 gene product-TCP-1 (CTT or eukaryotic type II) chaperonin theta Chaperonins are involved in productive folding of They share a common general a double toroid of 2 stacked In contrast to bacterial group I chaperonins ( ) each ring of the eukaryotic cytosolic chaperonin (CTT) consists of eight but homologous Their common function is to sequester nonnative s inside their central cavity and pr…	1000	-	Cufflinks	transcript	.	FPKM "3.9775796973"
scaffold3|size1107866	179033	179386	SSCA009793-PApep: supercontig: 1:JXLN01012258:14:1477:-1 gene:SSCA009793 transcript:SSCA009793-RA gene_biotype: _coding transcript_biotype: _coding	1000	.	Cufflinks	transcript	.	FPKM "3.5792575538"
scaffold3|size1107866	179452	180636	SSCA009793-PApep: supercontig: 1:JXLN01012258:14:1477:-1 gene:SSCA009793 transcript:SSCA009793-RA gene_biotype: _coding transcript_biotype: _coding	1000	.	Cufflinks	transcript	.	FPKM "2.0230391243"
scaffold3|size1107866	165219	168560	CG12876 gene product-BRO1-like This domain is found in a number s including Rhophilin and It is known to have a role in endosomal ESCRT-III subunit Snf7 binds to a conserved hydrophobic patch in the BRO1 domain that is required for complex formation and for the -sorting function ofSSCA004532-PApep: supercontig: 1:JXLN01010204:431:2908:1 gene:SSCA004532 transcript:SSCA004532-RA gene_biotype: _codi…	1000	+	Cufflinks	transcript	.	FPKM "6.2010630473"
scaffold114|size188867	133869	134678	SSCA010349-PApep: supercontig: 1:JXLN01009437:28813:32261:1 gene:SSCA010349 transcript:SSCA010349-RA gene_biotype: _coding transcript_biotype: _coding	1000	+	Cufflinks	transcript	.	FPKM "1.0297047919"
scaffold3|size1107866	168533	169682	CG18418 gene productSSCA001534-PApep: supercontig: 1:JXLN01016653:17012:18211:-1 gene:SSCA001534 transcript:SSCA001534-RA gene_biotype: _coding transcript_biotype: _coding	1000	-	Cufflinks	transcript	.	FPKM "5.7245941587"
scaffold3|size1107866	186209	188580	SSCA003542-PApep: supercontig: 1:JXLN01011341:512:916:-1 gene:SSCA003542 transcript:SSCA003542-RA gene_biotype: _coding transcript_biotype: _coding	1000	.	Cufflinks	transcript	.	FPKM "1.2320346705"
scaffold3|size1107866	201622	202075	---NA---	1000	.	Cufflinks	transcript	.	FPKM "2.1001610828"
scaffold3|size1107866	188723	194654	sp6 gene product-SERine ase INhibitors (serpins) exhibit conformational polymorphism shifting from native to or polymorphic Many such as antitrypsin and function as serine protease inhibitors which regulate blood coagulation Non-inhibitory serpins perform many diverse functions such as chaperoning s or transporting Serpins are of medical interest because mutants have been associated with blood cl…	1000	-	Cufflinks	transcript	.	FPKM "1.4974693128"
scaffold3|size1107866	190628	194654	CG6182 gene productSSCA003470-PApep: supercontig: 1:JXLN01008779:3894:5143:-1 gene:SSCA003470 transcript:SSCA003470-RA gene_biotype: _coding transcript_biotype: _coding	1000	+	Cufflinks	transcript	.	FPKM "1.7277542745"
scaffold3|size1107866	209085	209650	---NA---	1000	.	Cufflinks	transcript	.	FPKM "3.0581658489"
scaffold3|size1107866	211013	212266	---NA---	1000	.	Cufflinks	transcript	.	FPKM "2.0498996745"
scaffold3|size1107866	216602	217016	---NA---	1000	.	Cufflinks	transcript	.	FPKM "1.6393312218"
scaffold3|size1107866	217071	217737	---NA---	1000	.	Cufflinks	transcript	.	FPKM "1.3631268224"
scaffold3|size1107866	217831	218945	---NA---	1000	.	Cufflinks	transcript	.	FPKM "0.6647784288"
scaffold114|size188867	133757	134718	SSCA010349-PApep: supercontig: 1:JXLN01009437:28813:32261:1 gene:SSCA010349 transcript:SSCA010349-RA gene_biotype: _coding transcript_biotype: _coding	1000	.	Cufflinks	transcript	.	FPKM "0.6367049190"
scaffold3|size1107866	219028	219962	---NA---	1000	.	Cufflinks	transcript	.	FPKM "1.0246907777"
scaffold3|size1107866	224907	225365	---NA---	1000	.	Cufflinks	transcript	.	FPKM "1.7867076959"
scaffold3|size1107866	223990	224721	---NA---	1000	.	Cufflinks	transcript	.	FPKM "1.0633470200"
scaffold3|size1107866	228087	228660	---NA---	1000	.	Cufflinks	transcript	.	FPKM "1.3525576248"
scaffold3|size1107866	228920	229712	---NA---	1000	.	Cufflinks	transcript	.	FPKM "0.6478236109"
scaffold3|size1107866	194784	195400	32 gene product-60S ribosomal L32SSCA005948-PApep: supercontig: 1:JXLN01010511:183:4654:1 gene:SSCA005948 transcript:SSCA005948-RA gene_biotype: _coding transcript_biotype: _coding	1000	+	Cufflinks	transcript	.	FPKM "93.6534747074"
scaffold3|size1107866	230429	230908	---NA---	1000	.	Cufflinks	transcript	.	FPKM "1.2759513885"
scaffold3|size1107866	238561	238992	SSCA000872-PApep: supercontig: 1:JXLN01000002:86972:89298:1 gene:SSCA000872 transcript:SSCA000872-RA gene_biotype: _coding transcript_biotype: _coding	1000	.	Cufflinks	transcript	.	FPKM "1.8308465095"
scaffold3|size1107866	234630	238476	CG1107 gene product [alt 1]-Catalytic domain of cyclin G-Associated Kinase STKs catalyze the transfer of the gamma-phosphoryl group from ATP to serine threonine residues on This subfamily includes cyclin G-Associated Kinase (GAK) Drosophila melanogaster Numb-Associated Kinase (NAK) and similar GAK plays regulatory roles in clathrin-mediated membrane the maintenance of centrosome integrity and chr…	1000	-	Cufflinks	transcript	.	FPKM "2.3809474579"
scaffold3|size1107866	197969	198729	Pur-alpha gene product-197840smart00712, PUR, DNA/RNA-binding repeats in PUR-alpha/beta/gamma and in hypothetical proteins from spirochetes and the Bacteroides-Cytophaga-Flexibacter bacteria.SSCA005948-PApep: supercontig: 1:JXLN01010511:183:4654:1 gene:SSCA005948 transcript:SSCA005948-RA gene_biotype: _coding transcript_biotype: _coding	1000	+	Cufflinks	transcript	.	FPKM "42.0336617212"
scaffold114|size188867	134774	135219	SSCA010349-PApep: supercontig: 1:JXLN01009437:28813:32261:1 gene:SSCA010349 transcript:SSCA010349-RA gene_biotype: _coding transcript_biotype: _coding	1000	+	Cufflinks	transcript	.	FPKM "3.1663148636"
scaffold3|size1107866	239289	247983	trr gene product-Extended PHD finger 2 found in histone-lysine N-methyltransferase 2C (KMT2C) and 2D (KMT2D) The extended plant homeodomain (ePHD) zinc finger is characterized as This model corresponds to the second ePHD finger of and also termed myeloid lymphoid or mixed-lineage leukemia 3 (MLL3) or homologous to ALR is a histone H3 lysine 4 (H3K4) lysine methyltransferase that functions as a ci…	1000	-	Cufflinks	transcript	.	FPKM "1.7141030749"
scaffold3|size1107866	249092	249512	SSCA002762-PApep: supercontig: 1:JXLN01000002:73724:80821:1 gene:SSCA002762 transcript:SSCA002762-RA gene_biotype: _coding transcript_biotype: _coding	1000	.	Cufflinks	transcript	.	FPKM "1.5973462370"
scaffold3|size1107866	249684	251743	CG5591 gene product-PHD finger 2 found in class II Chromodomain-Helicase-DNA binding (CHD) Class II CHD s includes chromodomain-helicase-DNA-binding and which are nuclear and ubiquitously expressed chromatin remodelling ATPases generally associated with histone deacetylases (HDACs) They are involved in DNA Double Strand Break (DSB) DSB repair and or p53-dependent pathways such as apoptosis and as…	1000	-	Cufflinks	transcript	.	FPKM "2.8602342917"
scaffold3|size1107866	251816	252519	---NA---	1000	.	Cufflinks	transcript	.	FPKM "0.9401398975"
scaffold3|size1107866	255329	255773	Sb gene product-Trypsin-like serine Many of these are synthesised as inactive precursor zymogens that are cleaved during limited proteolysis to generate their active A are active as single chain and others are inactive due to substitutions of the catalytic triadSSCA001631-PApep: supercontig: 1:JXLN01006271:1767:3087:-1 gene:SSCA001631 transcript:SSCA001631-RA gene_biotype: _coding transcript_biot…	1000	.	Cufflinks	transcript	.	FPKM "2.3182467281"
scaffold3|size1107866	230968	234479	EG: gene product-Glycosyltransferase family Members of this family act as belonging to glycosyltransferase family The aligned region contains several conserved cysteine residues and several charged residues that may be catalytic This is supported by the inclusion of this family in the GT-A glycosyl transferaseSSCA001474-PApep: supercontig: 1:JXLN01012465:1305:3602:1 gene:SSCA001474 transcript:SSC…	1000	+	Cufflinks	transcript	.	FPKM "0.7348667636"
scaffold3|size1107866	255895	256236	Sb gene product-Trypsin-like serine Many of these are synthesised as inactive precursor zymogens that are cleaved during limited proteolysis to generate their active A are active as single chain and others are inactive due to substitutions of the catalytic triadSSCA000548-PApep: supercontig: 1:JXLN01009957:15718:17117:-1 gene:SSCA000548 transcript:SSCA000548-RA gene_biotype: _coding transcript_bi…	1000	.	Cufflinks	transcript	.	FPKM "3.6148017683"
scaffold3|size1107866	231527	234479	EG: gene product-Glycosyltransferase family Members of this family act as belonging to glycosyltransferase family The aligned region contains several conserved cysteine residues and several charged residues that may be catalytic This is supported by the inclusion of this family in the GT-A glycosyl transferaseSSCA001474-PApep: supercontig: 1:JXLN01012465:1305:3602:1 gene:SSCA001474 transcript:SSC…	1000	.	Cufflinks	transcript	.	FPKM "3.1073253506"
scaffold3|size1107866	253116	255227	Pros29 gene product-The 20S multisubunit proteolytic is the central enzyme of nonlysosomal degradation in both the cytosol and It is composed of 28 subunits arranged as four homoheptameric rings that stack on top of one another forming an elongated alpha-beta-beta-alpha cylinder with a central The proteasome alpha and beta subunits are members of the N-terminal nucleophile (Ntn)-hydrolase Their N…	1000	-	Cufflinks	transcript	.	FPKM "10.1948795702"
scaffold3|size1107866	266605	267881	CG6112 gene product-Neuronal_acetylcholine_receptor_subunit_alpha- Cation transporter family The Ligand-gated Ion Channel (LIC) Family of Neurotransmitter Receptors TC )Members of the LIC family of ionotropic neurotransmitter receptors are found only in vertebrate and invertebrate They exhibit receptor specificity for (1) (2) (3) (4) glutamate and (5) g-aminobutyric acid (GABA) All of these recep…	1000	.	Cufflinks	transcript	.	FPKM "1.0976519915"
scaffold114|size188867	142685	143433	---NA---	1000	.	Cufflinks	transcript	.	FPKM "1.7962523681"
scaffold3|size1107866	260339	264426	Updo gene product-URO- Uroporphyrinogen decarboxylase (URO-D) is a dimeric cytosolic enzyme that decarboxylates the four acetate side chains of uroporphyrinogen III (uro-III) to create coproporphyrinogen without requiring any prosthetic groups or This reaction is located at the branching point of the tetrapyrrole biosynthetic leading to the biosynthesis of chlorophyll or URO-D deficiency is respo…	1000	-	Cufflinks	transcript	.	FPKM "3.9483359575"
scaffold3|size1107866	269215	272124	CG6994 gene product-ankyrin repeats ankyrin repeats mediate - interactions in very diverse families of The number of ANK repeats in a can range from 2 to over 20 ( for example) ANK repeats may occur in combinations with other types of The structural repeat unit contains two antiparallel helices and a beta- repeats are stacked in a superhelical arrangement this alignment contains 4 consecutiveSSCA…	1000	+	Cufflinks	transcript	.	FPKM "2.5038425837"
scaffold3|size1107866	272405	274452	SSCA002050-PApep: supercontig: 1:JXLN01000002:51601:52951:-1 gene:SSCA002050 transcript:SSCA002050-RA gene_biotype: _coding transcript_biotype: _coding	1000	+	Cufflinks	transcript	.	FPKM "6.4190987023"
scaffold3|size1107866	322854	323562	---NA---	1000	.	Cufflinks	transcript	.	FPKM "0.9311347852"
scaffold3|size1107866	318600	321198	SSCA005650-PApep: supercontig: 1:JXLN01012209:25287:26472:-1 gene:SSCA005650 transcript:SSCA005650-RA gene_biotype: _coding transcript_biotype: _coding	1000	+	Cufflinks	transcript	.	FPKM "1.5998645165"
scaffold3|size1107866	327486	327941	---NA---	1000	.	Cufflinks	transcript	.	FPKM "1.3897061390"
scaffold3|size1107866	330690	331302	---NA---	1000	.	Cufflinks	transcript	.	FPKM "2.8085323975"
scaffold3|size1107866	331370	332375	---NA---	1000	.	Cufflinks	transcript	.	FPKM "2.1456293102"
scaffold3|size1107866	332504	333000	---NA---	1000	.	Cufflinks	transcript	.	FPKM "1.6884247509"
scaffold3|size1107866	336895	337382	---NA---	1000	.	Cufflinks	transcript	.	FPKM "2.2357058871"
scaffold114|size188867	143825	144696	---NA---	1000	.	Cufflinks	transcript	.	FPKM "0.8187306873"
scaffold3|size1107866	335291	336816	---NA---	1000	.	Cufflinks	transcript	.	FPKM "0.9493793552"
scaffold3|size1107866	338504	339002	---NA---	1000	.	Cufflinks	transcript	.	FPKM "1.6776067155"
scaffold3|size1107866	341001	341686	---NA---	1000	.	Cufflinks	transcript	.	FPKM "2.2478135224"
scaffold3|size1107866	339942	340419	---NA---	1000	.	Cufflinks	transcript	.	FPKM "1.4774225515"
scaffold3|size1107866	342736	343165	---NA---	1000	.	Cufflinks	transcript	.	FPKM "2.2304615523"
scaffold3|size1107866	345197	346595	---NA---	1000	.	Cufflinks	transcript	.	FPKM "0.8483428442"
scaffold3|size1107866	347122	347557	---NA---	1000	.	Cufflinks	transcript	.	FPKM "1.5012213812"
scaffold3|size1107866	367110	368105	---NA---	1000	.	Cufflinks	transcript	.	FPKM "1.2478315356"
scaffold3|size1107866	368960	369583	---NA---	1000	.	Cufflinks	transcript	.	FPKM "1.3118805305"
scaffold3|size1107866	368188	368877	---NA---	1000	.	Cufflinks	transcript	.	FPKM "1.6724537907"
scaffold114|size188867	145091	145704	---NA---	1000	.	Cufflinks	transcript	.	FPKM "1.0507331591"
scaffold3|size1107866	374436	375171	---NA---	1000	.	Cufflinks	transcript	.	FPKM "0.8853415574"
scaffold3|size1107866	384489	386259	---NA---	1000	.	Cufflinks	transcript	.	FPKM "1.2982224882"
scaffold3|size1107866	386323	386636	---NA---	1000	.	Cufflinks	transcript	.	FPKM "5.5855899741"
scaffold3|size1107866	388247	388702	---NA---	1000	.	Cufflinks	transcript	.	FPKM "1.6676473668"
scaffold3|size1107866	347676	355827	---NA---	1000	+	Cufflinks	transcript	.	FPKM "2.8183538023"
scaffold3|size1107866	389073	389427	---NA---	1000	.	Cufflinks	transcript	.	FPKM "2.2237455608"
scaffold3|size1107866	389540	390180	---NA---	1000	.	Cufflinks	transcript	.	FPKM "0.8235375795"
scaffold3|size1107866	390301	390960	---NA---	1000	.	Cufflinks	transcript	.	FPKM "0.8695027316"
scaffold3|size1107866	391563	391944	---NA---	1000	.	Cufflinks	transcript	.	FPKM "2.2996064235"
scaffold3|size1107866	392523	392723	---NA---	1000	.	Cufflinks	transcript	.	FPKM "27.5813624393"
scaffold114|size188867	108753	113618	CG1248 gene productSSCA010393-PApep: supercontig: 1:JXLN01016100:18521:19852:-1 gene:SSCA010393 transcript:SSCA010393-RA gene_biotype: _coding transcript_biotype: _coding	1000	+	Cufflinks	transcript	.	FPKM "7.9514005550"
scaffold3|size1107866	393261	393552	---NA---	1000	.	Cufflinks	transcript	.	FPKM "3.5536611049"
scaffold3|size1107866	274550	276380	BG: gene productSSCA006075-PApep: supercontig: 1:JXLN01000002:48837:49664:-1 gene:SSCA006075 transcript:SSCA006075-RA gene_biotype: _coding transcript_biotype: _coding	1000	.	Cufflinks	transcript	.	FPKM "0.3746181334"
scaffold3|size1107866	274550	276380	BG: gene productSSCA006075-PApep: supercontig: 1:JXLN01000002:48837:49664:-1 gene:SSCA006075 transcript:SSCA006075-RA gene_biotype: _coding transcript_biotype: _coding	1000	+	Cufflinks	transcript	.	FPKM "3.4621988998"
scaffold3|size1107866	418253	419113	---NA---	1000	.	Cufflinks	transcript	.	FPKM "1.1094569237"
scaffold3|size1107866	276499	278638	BG: gene product-RNA recognition motif in nucleolar interacting with the FHA domain of pKI-67 (NIFK) and similar This subgroup corresponds to the RRM of NIFK and also termed MKI67 FHA domain-interacting nucleolar or nucleolar phospho is a RNA-binding interacting with the forkhead associated (FHA) domain of pKi-67 antigen in a mitosis-specific and phosphorylation-dependent It is nucleolar in inter…	1000	-	Cufflinks	transcript	.	FPKM "1.0244571969"
scaffold3|size1107866	413170	417251	---NA---	1000	+	Cufflinks	transcript	.	FPKM "1.9458745376"
scaffold3|size1107866	276499	278638	BG: gene product-RNA recognition motif in nucleolar interacting with the FHA domain of pKI-67 (NIFK) and similar This subgroup corresponds to the RRM of NIFK and also termed MKI67 FHA domain-interacting nucleolar or nucleolar phospho is a RNA-binding interacting with the forkhead associated (FHA) domain of pKi-67 antigen in a mitosis-specific and phosphorylation-dependent It is nucleolar in inter…	1000	+	Cufflinks	transcript	.	FPKM "8.9708075347"
scaffold3|size1107866	416043	417251	---NA---	1000	.	Cufflinks	transcript	.	FPKM "0.7904448754"
scaffold3|size1107866	420656	421107	---NA---	1000	.	Cufflinks	transcript	.	FPKM "1.8338649176"
scaffold3|size1107866	278780	282965	CG17293 gene product-Tubulin binding cofactor Members of this family are involved in the folding pathway of tubulins and form a beta helixSSCA004477-PApep: supercontig: 1:JXLN01000002:42966:45376:1 gene:SSCA004477 transcript:SSCA004477-RA gene_biotype: _coding transcript_biotype: _coding	1000	.	Cufflinks	transcript	.	FPKM "5.1222447503"
scaffold101|size219283	30340	30905	---NA---	1000	.	Cufflinks	transcript	.	FPKM "1.5784081801"
scaffold114|size188867	108753	113618	CG1248 gene productSSCA010393-PApep: supercontig: 1:JXLN01016100:18521:19852:-1 gene:SSCA010393 transcript:SSCA010393-RA gene_biotype: _coding transcript_biotype: _coding	1000	.	Cufflinks	transcript	.	FPKM "1.7752041086"
scaffold3|size1107866	281272	281777	---NA---	1000	-	Cufflinks	transcript	.	FPKM "19.2302702077"
scaffold3|size1107866	425410	426396	---NA---	1000	.	Cufflinks	transcript	.	FPKM "0.9347182076"
scaffold3|size1107866	424615	425089	---NA---	1000	.	Cufflinks	transcript	.	FPKM "1.2980889501"
scaffold3|size1107866	426719	427372	---NA---	1000	.	Cufflinks	transcript	.	FPKM "1.7613479817"
scaffold3|size1107866	283116	285769	CG12108 gene product-SNARE motif of syntaxin Synthaxin 17 (STX17) belongs to the Qa subgroup of SNAREs and interacts with SNAP29 (Qb Qc) and the lysosomal R-SNARE The complex plays a role in autophagosome-lysosome Autophagosome transports cytoplasmic including cytoplasmic and invading bacteria to the lysosome for SNARE (soluble N-ethylmaleimide-sensitive factor attachment receptor) s consist of c…	1000	.	Cufflinks	transcript	.	FPKM "2.2362800285"
scaffold3|size1107866	427428	428022	---NA---	1000	.	Cufflinks	transcript	.	FPKM "1.1913026112"
scaffold3|size1107866	284720	285144	-SNARE motif of syntaxin Synthaxin 17 (STX17) belongs to the Qa subgroup of SNAREs and interacts with SNAP29 (Qb Qc) and the lysosomal R-SNARE The complex plays a role in autophagosome-lysosome Autophagosome transports cytoplasmic including cytoplasmic and invading bacteria to the lysosome for SNARE (soluble N-ethylmaleimide-sensitive factor attachment receptor) s consist of coiled-coil helices (…	1000	-	Cufflinks	transcript	.	FPKM "9.1972555164"
scaffold3|size1107866	429121	430898	zfh1 gene product [alt 2]-zf- Zinc-finger doubleSSCA000074-PApep: supercontig: 1:JXLN01011922:1038:1828:1 gene:SSCA000074 transcript:SSCA000074-RA gene_biotype: _coding transcript_biotype: _coding	1000	+	Cufflinks	transcript	.	FPKM "1.1043105023"
scaffold3|size1107866	442038	443103	---NA---	1000	.	Cufflinks	transcript	.	FPKM "1.1059241303"
scaffold3|size1107866	285992	289235	MTF-1 gene product-Pyrroline-5-carboxylate reductaseSSCA010354-PApep: supercontig: 1:JXLN01000002:37296:39236:-1 gene:SSCA010354 transcript:SSCA010354-RA gene_biotype: _coding transcript_biotype: _coding	1000	-	Cufflinks	transcript	.	FPKM "1.6748792330"
scaffold114|size188867	147375	147910	---NA---	1000	.	Cufflinks	transcript	.	FPKM "1.7140689547"
scaffold3|size1107866	435467	441511	vri gene product-Basic leucine zipper (bZIP) domain of Nuclear factor interleukin-3-regulated (NFIL3): a DNA-binding and dimerization also called E4 promoter-binding 4 (E4BP4) is a Basic leucine zipper (bZIP) transcription factor that was independently identified as a transactivator of the IL3 promoter in T-cells and as a transcriptional repressor that binds to a DNA sequence site in the adenovir…	1000	-	Cufflinks	transcript	.	FPKM "3.4139056736"
scaffold3|size1107866	443391	445856	---NA---	1000	.	Cufflinks	transcript	.	FPKM "2.8382044744"
scaffold3|size1107866	289602	293727	CG11089 gene product-AICAR transformylase IMP cyclohydrolase (only IMP cyclohydrolase domain in Aful)SSCA000498-PApep: supercontig: 1:JXLN01000002:91091:93113:-1 gene:SSCA000498 transcript:SSCA000498-RA gene_biotype: _coding transcript_biotype: _coding	1000	-	Cufflinks	transcript	.	FPKM "1.7022978001"
scaffold3|size1107866	437344	438085	---NA---	1000	.	Cufflinks	transcript	.	FPKM "2.2904763168"
scaffold3|size1107866	431086	435004	zfh1 gene product [alt 2]-Lipo sSSCA007112-PApep: supercontig: 1:JXLN01011922:3464:5126:1 gene:SSCA007112 transcript:SSCA007112-RA gene_biotype: _coding transcript_biotype: _coding	1000	+	Cufflinks	transcript	.	FPKM "2.0815859629"
scaffold3|size1107866	289602	294216	CG11089 gene product-AICAR transformylase IMP cyclohydrolase (only IMP cyclohydrolase domain in Aful)SSCA000498-PApep: supercontig: 1:JXLN01000002:91091:93113:-1 gene:SSCA000498 transcript:SSCA000498-RA gene_biotype: _coding transcript_biotype: _coding	1000	+	Cufflinks	transcript	.	FPKM "0.7869372665"
scaffold3|size1107866	432650	435253	zfh1 gene product [alt 2]-Lipo sSSCA007112-PApep: supercontig: 1:JXLN01011922:3464:5126:1 gene:SSCA007112 transcript:SSCA007112-RA gene_biotype: _coding transcript_biotype: _coding	1000	-	Cufflinks	transcript	.	FPKM "1.3585383008"
scaffold3|size1107866	438362	438668	---NA---	1000	.	Cufflinks	transcript	.	FPKM "3.4218530078"
scaffold3|size1107866	438793	439476	---NA---	1000	.	Cufflinks	transcript	.	FPKM "1.0532008607"
scaffold3|size1107866	449777	451148	CG2051 gene product-Histone acetyl transferase HAT1 N- This domain is the N-terminal half of the structure of histone acetyl transferase It is often found in association with the C-terminal part of the GNAT Acetyltransf_1 (pfam00583) It seems to be motifs C and D of the Histone acetyltransferases (HATs) catalyze the transfer of an acetyl group from acetyl- to the lysine E-amino groups on the N-te…	1000	.	Cufflinks	transcript	.	FPKM "4.8274121521"
scaffold114|size188867	150844	151551	---NA---	1000	.	Cufflinks	transcript	.	FPKM "1.0764484389"
scaffold3|size1107866	295410	297450	CG9518 gene product-Choline dehydrogenase and related flavo sSSCA004802-PApep: supercontig: 1:JXLN01011669:14:1820:-1 gene:SSCA004802 transcript:SSCA004802-RA gene_biotype: _coding transcript_biotype: _coding	1000	.	Cufflinks	transcript	.	FPKM "1.6738252505"
scaffold3|size1107866	451210	457141	CG4699 gene product [alt 2]SSCA000869-PApep: supercontig: 1:JXLN01012817:7589:8722:-1 gene:SSCA000869 transcript:SSCA000869-RA gene_biotype: _coding transcript_biotype: _coding	1000	-	Cufflinks	transcript	.	FPKM "4.6822918761"
scaffold3|size1107866	459412	461626	CG3499 gene product-ATP- ATP-dependent metalloprotease ( ) is a pleiotropic required for correct cell division in It has ATP-dependent zinc metalloprotease It was formerly designated cell divisionSSCA008141-PApep: supercontig: 1:JXLN01012817:13644:16085:1 gene:SSCA008141 transcript:SSCA008141-RA gene_biotype: _coding transcript_biotype: _coding	1000	+	Cufflinks	transcript	.	FPKM "3.5398469466"
scaffold3|size1107866	489479	489970	Myo31DF gene product-class I motor Myosin I generates movement at the leading edge in cell and class I myosins have been implicated in phagocytosis and vesicle Myosin an unconventional does not form The catalytic (head) domain has ATPase activity and belongs to the larger group of P-loop There are 5 myosin subclasses with subclasses c d and a b have an IQ domain and a TH1 Myosins are actin-depend…	1000	.	Cufflinks	transcript	.	FPKM "1.5935118192"
scaffold3|size1107866	298071	301210	CG8176 gene product-Muniscin C-terminal mu homology The muniscins are a family of endocytic adaptors that is conserved from yeast to C-terminal domain is structurally mu homology and is the region of the muniscin s involved in the interactions with the endocytic adaptor-scaffold s Ede1- This interaction influences muniscin The muniscins provide a combined adaptor-membrane-tubulation activity that…	1000	+	Cufflinks	transcript	.	FPKM "2.0235102399"
scaffold3|size1107866	481473	486376	CG7441 gene product-tryptophanyl-tRNA synthetaseSSCA010139-PApep: supercontig: 1:JXLN01016653:24697:25560:-1 gene:SSCA010139 transcript:SSCA010139-RA gene_biotype: _coding transcript_biotype: _coding	1000	.	Cufflinks	transcript	.	FPKM "6.4758744539"
scaffold3|size1107866	486503	489372	SSCA002228-PApep: supercontig: 1:JXLN01007051:8953:9224:-1 gene:SSCA002228 transcript:SSCA002228-RA gene_biotype: _coding transcript_biotype: _coding	1000	+	Cufflinks	transcript	.	FPKM "6.1800257731"
scaffold3|size1107866	303815	305218	---NA---	1000	.	Cufflinks	transcript	.	FPKM "1.5053823983"
scaffold3|size1107866	487082	489372	SSCA002228-PApep: supercontig: 1:JXLN01007051:8953:9224:-1 gene:SSCA002228 transcript:SSCA002228-RA gene_biotype: _coding transcript_biotype: _coding	1000	-	Cufflinks	transcript	.	FPKM "1.6043239711"
scaffold3|size1107866	307054	312990	CG7842 gene product-(acyl-carrier- ) S-malonyltransferaseSSCA009874-PApep: supercontig: 1:JXLN01004047:1418:4902:-1 gene:SSCA009874 transcript:SSCA009874-RA gene_biotype: _coding transcript_biotype: _coding	1000	+	Cufflinks	transcript	.	FPKM "2.1871120212"
scaffold114|size188867	149844	150784	---NA---	1000	.	Cufflinks	transcript	.	FPKM "3.7190369881"
scaffold3|size1107866	309001	313647	CG7842 gene product-(acyl-carrier- ) S-malonyltransferaseSSCA009874-PApep: supercontig: 1:JXLN01004047:1418:4902:-1 gene:SSCA009874 transcript:SSCA009874-RA gene_biotype: _coding transcript_biotype: _coding	1000	-	Cufflinks	transcript	.	FPKM "0.9361103608"
scaffold3|size1107866	305869	306709	---NA---	1000	.	Cufflinks	transcript	.	FPKM "2.1152624202"
scaffold3|size1107866	473229	480802	cenG1A gene product-Arf-GAP with ANK repeat and PH domain-containing Pleckstrin homology (PH) AGAP (also called centaurin gamma PIKE Phosphatidylinositol-3-kinase enhancer) reside mainly in the nucleus and are known to activate phosphoinositide 3- a key regulator of cell motility and vesicular There are 3 isoforms of AGAP (PIKE- PIKE- and PIKE-S) the longest of which PIKE-L consists of N-terminal…	1000	-	Cufflinks	transcript	.	FPKM "1.4930159862"
scaffold3|size1107866	473229	475423	cenG1A gene product-Basic leucine zipper (bZIP) domain of Jun s and similar s: a DNA-binding and dimerization Jun is a member of the activator -1 (AP-1) which is mainly composed of Basic leucine zipper (bZIP) dimers of the Jun and Fos and to a lesser the activating transcription factor (ATF) and musculoaponeurotic fibrosarcoma (Maf) The broad combinatorial possibilities for various dimers determi…	1000	+	Cufflinks	transcript	.	FPKM "2.4052595515"
scaffold3|size1107866	475739	477575	cenG1A gene product-Arf-GAP with ANK repeat and PH domain-containing Pleckstrin homology (PH) AGAP (also called centaurin gamma PIKE Phosphatidylinositol-3-kinase enhancer) reside mainly in the nucleus and are known to activate phosphoinositide 3- a key regulator of cell motility and vesicular There are 3 isoforms of AGAP (PIKE- PIKE- and PIKE-S) the longest of which PIKE-L consists of N-terminal…	1000	.	Cufflinks	transcript	.	FPKM "0.9963577898"
scaffold3|size1107866	465751	467589	CG5001 gene product-C-terminal substrate binding domain of and The C-terminal region of the Hsp40 mediates oligomerization and binding to denatured polypeptide Hsp40 is a widely conserved heat-shock It prevents the aggregation of unfolded substrate and forms a ternary complex with both substrate and Hsp70 the N-terminal J-domain of Hsp40 stimulates the ATPase activity ofSSCA003766-PApep: supercon…	1000	.	Cufflinks	transcript	.	FPKM "1.8481844479"
scaffold3|size1107866	465751	471967	CG5001 gene product-domains (J-domains) are associated with hsp70 heat-shock system and it is thought that this domain mediates the -domain is therefore part of a chaperone ( folding) The T- although not in Prosite are confirmed as containing domains fromSSCA003766-PApep: supercontig: 1:JXLN01012817:20376:22284:-1 gene:SSCA003766 transcript:SSCA003766-RA gene_biotype: _coding transcript_biotype: …	1000	-	Cufflinks	transcript	.	FPKM "1.8327533367"
scaffold3|size1107866	470947	472692	CG10849 gene product-3-oxo-5-alpha-steroid 4- This family consists of 3-oxo-5-alpha-steroid 4- EC: Also known as Steroid 5-alpha- the reaction catalyzed by this enzyme is: 3-oxo-5-alpha-steroid + acceptor <=SSCA000397-PApep: supercontig: 1:JXLN01012817:25940:26346:1 gene:SSCA000397 transcript:SSCA000397-RA gene_biotype: _coding transcript_biotype: _coding	1000	+	Cufflinks	transcript	.	FPKM "7.0212422023"
scaffold3|size1107866	314424	316657	CG5784 gene product [alt 1]SSCA003406-PApep: supercontig: 1:JXLN01003202:539:1648:1 gene:SSCA003406 transcript:SSCA003406-RA gene_biotype: _coding transcript_biotype: _coding	1000	+	Cufflinks	transcript	.	FPKM "18.2379670051"
scaffold3|size1107866	494310	498112	SSCA008964-PApep: supercontig: 1:JXLN01007051:4993:5974:-1 gene:SSCA008964 transcript:SSCA008964-RA gene_biotype: _coding transcript_biotype: _coding	1000	+	Cufflinks	transcript	.	FPKM "1.1250687286"
scaffold114|size188867	153925	154491	---NA---	1000	.	Cufflinks	transcript	.	FPKM "1.1806909651"
scaffold3|size1107866	314424	317027	CG5784 gene product [alt 1]SSCA003406-PApep: supercontig: 1:JXLN01003202:539:1648:1 gene:SSCA003406 transcript:SSCA003406-RA gene_biotype: _coding transcript_biotype: _coding	1000	.	Cufflinks	transcript	.	FPKM "3.2983845786"
scaffold3|size1107866	500268	500770	---NA---	1000	.	Cufflinks	transcript	.	FPKM "1.3014421233"
scaffold3|size1107866	501323	502338	---NA---	1000	.	Cufflinks	transcript	.	FPKM "0.9922221303"
scaffold3|size1107866	503816	505123	---NA---	1000	.	Cufflinks	transcript	.	FPKM "1.2674160750"
scaffold3|size1107866	561003	562260	fra gene product-Fibronectin type 3 domain One of three types of internal repeats found in the plasma Its tenth fibronectin type III repeat contains an RGD cell recognition sequence in a flexible loop between 2 Approximately 2% of all animal s contain the FN3 repeat including extracellular and intracellular membrane spanning cytokine growth hormone tyrosine phosphatase and adhesion FN3-like domai…	1000	.	Cufflinks	transcript	.	FPKM "1.5360465269"
scaffold3|size1107866	564295	564801	---NA---	1000	.	Cufflinks	transcript	.	FPKM "1.1683464067"
scaffold3|size1107866	558041	559588	SSCA010512-PApep: supercontig: 1:JXLN01011600:10422:14148:-1 gene:SSCA010512 transcript:SSCA010512-RA gene_biotype: _coding transcript_biotype: _coding	1000	-	Cufflinks	transcript	.	FPKM "4.3362499585"
scaffold3|size1107866	571326	571797	---NA---	1000	.	Cufflinks	transcript	.	FPKM "1.4429181302"
scaffold3|size1107866	572971	573313	---NA---	1000	.	Cufflinks	transcript	.	FPKM "2.6338970035"
scaffold3|size1107866	573674	574141	---NA---	1000	.	Cufflinks	transcript	.	FPKM "1.5964836466"
scaffold114|size188867	160288	162343	CG6194 gene product-Peptidase familySSCA001463-PApep: supercontig: 1:JXLN01001105:19561:20564:-1 gene:SSCA001463 transcript:SSCA001463-RA gene_biotype: _coding transcript_biotype: _coding	1000	+	Cufflinks	transcript	.	FPKM "1.6193820832"
scaffold3|size1107866	575874	576493	---NA---	1000	.	Cufflinks	transcript	.	FPKM "0.9498256732"
scaffold3|size1107866	577236	577734	---NA---	1000	.	Cufflinks	transcript	.	FPKM "2.7560681754"
scaffold3|size1107866	584880	585568	CG9742 gene product-Sm The eukaryotic Sm s (B B F and G) assemble into a hetero-heptameric ring around the Sm site of the 2,2,7-trimethyl guanosine (m3G) capped U4 and U5 snRNAs (Sm snRNAs) forming the core of the snRNP The snRNP in assembles with other components onto the pre-mRNA to form the spliceosome which is responsible for the excision of introns and the ligation of Members of this family …	1000	+	Cufflinks	transcript	.	FPKM "12.2944494665"
scaffold3|size1107866	578375	581640	SSCA003851-PApep: supercontig: 1:JXLN01012795:1159:6682:-1 gene:SSCA003851 transcript:SSCA003851-RA gene_biotype: _coding transcript_biotype: _coding	1000	-	Cufflinks	transcript	.	FPKM "3.2957976790"
scaffold3|size1107866	585620	586296	SSCA007380-PApep: supercontig: 1:JXLN01012795:8093:8893:1 gene:SSCA007380 transcript:SSCA007380-RA gene_biotype: _coding transcript_biotype: _coding	1000	.	Cufflinks	transcript	.	FPKM "1.5260664028"
scaffold3|size1107866	583927	584418	CG17509 gene product---NA---	1000	.	Cufflinks	transcript	.	FPKM "1.5132563169"
scaffold3|size1107866	581728	584418	CG17509 gene productSSCA003851-PApep: supercontig: 1:JXLN01012795:1159:6682:-1 gene:SSCA003851 transcript:SSCA003851-RA gene_biotype: _coding transcript_biotype: _coding	1000	-	Cufflinks	transcript	.	FPKM "1.4241307122"
scaffold3|size1107866	599374	600284	SSCA000619-PApep: supercontig: 1:JXLN01006116:2306:3013:-1 gene:SSCA000619 transcript:SSCA000619-RA gene_biotype: _coding transcript_biotype: _coding	1000	.	Cufflinks	transcript	.	FPKM "0.5945490838"
scaffold3|size1107866	599374	600188	SSCA000619-PApep: supercontig: 1:JXLN01006116:2306:3013:-1 gene:SSCA000619 transcript:SSCA000619-RA gene_biotype: _coding transcript_biotype: _coding	1000	-	Cufflinks	transcript	.	FPKM "1.7745400788"
scaffold3|size1107866	589166	590359	CG6643 gene product-RNA recognition motif in the scaffold attachment factor (SAFB) This subfamily corresponds to the RRM domain of the SAFB including scaffold attachment factor B1 (SAFB1) scaffold attachment factor B2 (SAFB2) SAFB-like transcriptional modulator (SLTM) and similar which are ubiquitously SAFB2 and SLTM have been implicated in many diverse cellular processes including cell growth an…	1000	+	Cufflinks	transcript	.	FPKM "12.2364072583"
scaffold114|size188867	161451	162343	CG6194 gene product-Peptidase familySSCA001463-PApep: supercontig: 1:JXLN01001105:19561:20564:-1 gene:SSCA001463 transcript:SSCA001463-RA gene_biotype: _coding transcript_biotype: _coding	1000	.	Cufflinks	transcript	.	FPKM "1.0266011716"
scaffold3|size1107866	646537	648178	-1 gene product-domains (J-domains) are associated with hsp70 heat-shock system and it is thought that this domain mediates the -domain is therefore part of a chaperone ( folding) The T- although not in Prosite are confirmed as containing domains fromSSCA010085-PApep: supercontig: 1:JXLN01011082:3777:4742:-1 gene:SSCA010085 transcript:SSCA010085-RA gene_biotype: _coding transcript_biotype: _coding	1000	.	Cufflinks	transcript	.	FPKM "13.4137139865"
scaffold3|size1107866	595626	598241	CG3337 gene productSSCA003483-PApep: supercontig: 1:JXLN01006116:5389:6236:1 gene:SSCA003483 transcript:SSCA003483-RA gene_biotype: _coding transcript_biotype: _coding	1000	-	Cufflinks	transcript	.	FPKM "1.1508505990"
scaffold3|size1107866	595626	597331	CG3337 gene productSSCA003483-PApep: supercontig: 1:JXLN01006116:5389:6236:1 gene:SSCA003483 transcript:SSCA003483-RA gene_biotype: _coding transcript_biotype: _coding	1000	.	Cufflinks	transcript	.	FPKM "1.1756518023"
scaffold3|size1107866	595749	596683	SSCA004819-PApep: supercontig: 1:JXLN01006116:6248:8322:-1 gene:SSCA004819 transcript:SSCA004819-RA gene_biotype: _coding transcript_biotype: _coding	1000	+	Cufflinks	transcript	.	FPKM "2.0810771506"
scaffold3|size1107866	654482	655632	CG10711 gene product-EAP30 Vps36 This family includes EAP30 as well as the Vps36 Vps36 is involved in Golgi to endosome EAP30 is a subunit of the ELL The ELL is an 80-kDa RNA polymerase II transcription ELL interacts with three other s to form the complex known as ELL The ELL complex is capable of increasing that catalytic rate of transcription but is unable to repress initiation of transcription…	1000	.	Cufflinks	transcript	.	FPKM "3.9560716484"
scaffold3|size1107866	655778	660746	CG3493 gene productSSCA002780-PApep: supercontig: 1:JXLN01001522:310:4553:1 gene:SSCA002780 transcript:SSCA002780-RA gene_biotype: _coding transcript_biotype: _coding	1000	+	Cufflinks	transcript	.	FPKM "3.1776855534"
scaffold3|size1107866	649047	654404	Stat92E gene product-STAT DNA binding STAT s (Signal Transducers and Activators of Transcription) are a family of transcription factors that are specifically activated to regulate gene transcription when cells encounter cytokines and growth This family represents the DNA binding domain of which has an ig-like STAT s also include an SH2 domainSSCA010326-PApep: supercontig: 1:JXLN01015573:12831:154…	1000	+	Cufflinks	transcript	.	FPKM "1.8831143645"
scaffold3|size1107866	661357	663488	CG8394 gene productSSCA007955-PApep: supercontig: 1:JXLN01017247:12:589:-1 gene:SSCA007955 transcript:SSCA007955-RA gene_biotype: _coding transcript_biotype: _coding	1000	+	Cufflinks	transcript	.	FPKM "1.5463767899"
scaffold3|size1107866	663608	665309	CG16807 gene productSSCA007811-PApep: supercontig: 1:JXLN01011068:782:1820:-1 gene:SSCA007811 transcript:SSCA007811-RA gene_biotype: _coding transcript_biotype: _coding	1000	+	Cufflinks	transcript	.	FPKM "4.6619428944"
scaffold3|size1107866	602188	607557	---NA---	1000	-	Cufflinks	transcript	.	FPKM "2.9678580448"
scaffold114|size188867	157452	160156	Srp54 gene product-RNA recognition motif 2 in splicing regulatory glutamine lysine-rich 1 (SREK1) and similar This subfamily corresponds to the RRM2 of also termed serine arginine-rich-splicing regulatory 86-kDa (SRrp86) or splicing factor arginine serine-rich 12 (SFRS12) or splicing regulatory 508 amino acid (SRrp508) SREK1 belongs to a family of s containing regions rich in serine-arginine dipe…	1000	-	Cufflinks	transcript	.	FPKM "4.8179783552"
scaffold3|size1107866	601698	607557	---NA---	1000	+	Cufflinks	transcript	.	FPKM "1.0312604083"
scaffold3|size1107866	677231	680406	CG10006 gene productSSCA000363-PApep: supercontig: 1:JXLN01000433:4262:5521:-1 gene:SSCA000363 transcript:SSCA000363-RA gene_biotype: _coding transcript_biotype: _coding	1000	+	Cufflinks	transcript	.	FPKM "3.2649628750"
scaffold3|size1107866	678135	681746	CG10006 gene product-Pseudokinase domain of STE20-related kinase adapter The pseudokinase domain shows similarity to kinases but lacks crucial residues for catalytic STRAD forms a complex with the scaffolding and the serine threonine kinase (STK) resulting in the activation of the In the LKB1 phosphorylates and activates adenosine monophosphate-activated kinases (AMPKs) which regulate cell energy…	1000	-	Cufflinks	transcript	.	FPKM "2.3716963725"
scaffold3|size1107866	689104	689827	---NA---	1000	.	Cufflinks	transcript	.	FPKM "0.9747506460"
scaffold3|size1107866	687864	688271	CG3881 gene productSSCA010196-PApep: supercontig: 1:JXLN01010204:3382:4618:-1 gene:SSCA010196 transcript:SSCA010196-RA gene_biotype: _coding transcript_biotype: _coding	1000	+	Cufflinks	transcript	.	FPKM "13.4566524290"
scaffold3|size1107866	690597	690975	MGAT1 gene product-GT13_GLCNAC- GT13_GLCNAC-TI is involved in an essential step in the synthesis of complex or hybrid-type N-linked Alpha-1,3-mannosyl-glyco beta-1,2-N-acetylglucosaminyltransferase (GLCNAC-T I GNT-I) transfers N-acetyl-D-glucosamine from UDP to high-mannose glyco N- an essential step in the synthesis of complex or hybrid-type N-linked The enzyme is an integral membrane localized …	1000	-	Cufflinks	transcript	.	FPKM "4.6993313527"
scaffold3|size1107866	686027	686706	---NA---	1000	.	Cufflinks	transcript	.	FPKM "1.2134240474"
scaffold3|size1107866	695049	695951	---NA---	1000	.	Cufflinks	transcript	.	FPKM "2.5587245323"
scaffold3|size1107866	697550	698946	---NA---	1000	.	Cufflinks	transcript	.	FPKM "1.5449910178"
scaffold3|size1107866	699260	699957	---NA---	1000	.	Cufflinks	transcript	.	FPKM "1.0243462363"
scaffold114|size188867	169701	170495	---NA---	1000	.	Cufflinks	transcript	.	FPKM "1.2913852485"
scaffold3|size1107866	667259	672115	dpa gene product-minichromosome maintenanceSSCA006696-PApep: supercontig: 1:JXLN01018388:3159:5690:-1 gene:SSCA006696 transcript:SSCA006696-RA gene_biotype: _coding transcript_biotype: _coding	1000	-	Cufflinks	transcript	.	FPKM "2.3325101491"
scaffold3|size1107866	672223	673108	CG17272 gene productSSCA007398-PApep: supercontig: 1:JXLN01018388:129:641:1 gene:SSCA007398 transcript:SSCA007398-RA gene_biotype: _coding transcript_biotype: _coding	1000	-	Cufflinks	transcript	.	FPKM "15.6946880917"
scaffold3|size1107866	667259	673149	dpa gene product-minichromosome maintenanceSSCA006696-PApep: supercontig: 1:JXLN01018388:3159:5690:-1 gene:SSCA006696 transcript:SSCA006696-RA gene_biotype: _coding transcript_biotype: _coding	1000	+	Cufflinks	transcript	.	FPKM "1.2226921196"
scaffold3|size1107866	701927	702671	---NA---	1000	.	Cufflinks	transcript	.	FPKM "1.0720762371"
scaffold3|size1107866	707583	708263	---NA---	1000	.	Cufflinks	transcript	.	FPKM "0.9839112891"
scaffold3|size1107866	706663	707411	---NA---	1000	.	Cufflinks	transcript	.	FPKM "0.6652786549"
scaffold3|size1107866	713864	714193	---NA---	1000	.	Cufflinks	transcript	.	FPKM "2.6116336977"
scaffold3|size1107866	607618	611329	Rab8 gene product-Rab GTPase families 13 ( Rab13) Rab8 Sec4 Ypt2 are known or suspected to be involved in post-Golgi transport to the plasma It is likely that these Rabs have functions that are specific to the mammalian lineage and have no orthologs in Rab8 modulates polarized membrane transport through reorganization of actin and induces the formation of new surface and has an important role in …	1000	-	Cufflinks	transcript	.	FPKM "3.2239694110"
scaffold3|size1107866	607618	611329	Rab8 gene product-Rab GTPase families 13 ( Rab13) Rab8 Sec4 Ypt2 are known or suspected to be involved in post-Golgi transport to the plasma It is likely that these Rabs have functions that are specific to the mammalian lineage and have no orthologs in Rab8 modulates polarized membrane transport through reorganization of actin and induces the formation of new surface and has an important role in …	1000	+	Cufflinks	transcript	.	FPKM "3.3138634064"
scaffold3|size1107866	612043	612896	---NA---	1000	.	Cufflinks	transcript	.	FPKM "0.9529352888"
scaffold114|size188867	136618	142074	CG5044 gene product-enoyl- hydrataseSSCA007951-PApep: supercontig: 1:JXLN01009437:35684:37636:1 gene:SSCA007951 transcript:SSCA007951-RA gene_biotype: _coding transcript_biotype: _coding	1000	+	Cufflinks	transcript	.	FPKM "2.7956213872"
scaffold3|size1107866	613001	621432	CG9727 gene product-16S ribosomal RNA methyltransferase Dim1 familySSCA000818-PApep: supercontig: 1:JXLN01000002:33495:34677:-1 gene:SSCA000818 transcript:SSCA000818-RA gene_biotype: _coding transcript_biotype: _coding	1000	+	Cufflinks	transcript	.	FPKM "4.2858028802"
scaffold3|size1107866	719766	720715	---NA---	1000	.	Cufflinks	transcript	.	FPKM "1.1760541188"
scaffold3|size1107866	721115	722699	---NA---	1000	.	Cufflinks	transcript	.	FPKM "1.4709469447"
scaffold3|size1107866	622924	624635	CG1967 gene product-emp24 gp25L p24 family Members of this family are implicated in bringing cargo forward from the ER and binding to coat s by their cytoplasmic This domain corresponds closely to the beta-strand rich GOLD domain described The GOLD domain is always found combined with lipid- or membrane-associationSSCA004048-PApep: supercontig: 1:JXLN01000002:116401:117132:1 gene:SSCA004048 trans…	1000	-	Cufflinks	transcript	.	FPKM "6.3645993511"
scaffold3|size1107866	726441	727097	SSCA003304-PApep: supercontig: 1:JXLN01010364:1462:2688:1 gene:SSCA003304 transcript:SSCA003304-RA gene_biotype: _coding transcript_biotype: _coding	1000	.	Cufflinks	transcript	.	FPKM "1.2330288166"
scaffold3|size1107866	625074	625637	---NA---	1000	.	Cufflinks	transcript	.	FPKM "1.3884336571"
scaffold3|size1107866	730835	731642	SSCA001050-PApep: supercontig: 1:JXLN01016288:10570:11599:-1 gene:SSCA001050 transcript:SSCA001050-RA gene_biotype: _coding transcript_biotype: _coding	1000	.	Cufflinks	transcript	.	FPKM "1.1439371331"
scaffold3|size1107866	728922	729295	SSCA003136-PApep: supercontig: 1:JXLN01016288:8153:9218:-1 gene:SSCA003136 transcript:SSCA003136-RA gene_biotype: _coding transcript_biotype: _coding	1000	-	Cufflinks	transcript	.	FPKM "5.0728769796"
scaffold3|size1107866	625772	629035	CG10882 gene product-Sec24- Sec24-like: and membrane traffic in eukaryotes is mediated by at least in part by the budding and fusion of intracellular transport vesicles that selectively carry cargo s and lipids from donor to acceptor The two main classes of vesicular carriers within the endocytic and the biosynthetic pathways are COP- and clathrin-coated Formation of COPII vesicles requires the o…	1000	+	Cufflinks	transcript	.	FPKM "2.3635851752"
scaffold3|size1107866	735574	736415	---NA---	1000	.	Cufflinks	transcript	.	FPKM "1.0274755276"
scaffold101|size219283	30975	31925	---NA---	1000	-	Cufflinks	transcript	.	FPKM "1.5578626810"
scaffold114|size188867	137015	142568	CG5044 gene product-Enoyl- hydratase This family contains a diverse set of enzymes including: enoyl- napthoate carnitate 3-hydroxybutyryl- dehydratase and dodecanoyl- delta- This family differs from pfam00378 in the structure of it s CSSCA007951-PApep: supercontig: 1:JXLN01009437:35684:37636:1 gene:SSCA007951 transcript:SSCA007951-RA gene_biotype: _coding transcript_biotype: _coding	1000	-	Cufflinks	transcript	.	FPKM "0.5408654723"
scaffold3|size1107866	736565	737965	CG6126 gene product-cation transportSSCA000036-PApep: supercontig: 1:JXLN01010763:2579:3454:-1 gene:SSCA000036 transcript:SSCA000036-RA gene_biotype: _coding transcript_biotype: _coding	1000	-	Cufflinks	transcript	.	FPKM "1.7471387271"
scaffold3|size1107866	627556	633370	CG3350 gene product-Sec23 Sec24 helical COPII-coated vesicles carry s from the endoplasmic reticulum to the Golgi This vesicular transport can be reconstituted by using three cytosolic components containing five s: the small GTPase the Sec23p 24p and the Sec13p Sec31p This domain is composed of five alphaSSCA001587-PApep: supercontig: 1:JXLN01000002:111354:114682:-1 gene:SSCA001587 transcript:SSC…	1000	-	Cufflinks	transcript	.	FPKM "5.1343602314"
scaffold3|size1107866	738266	739030	---NA---	1000	+	Cufflinks	transcript	.	FPKM "1.1083587493"
scaffold3|size1107866	740249	741630	---NA---	1000	.	Cufflinks	transcript	.	FPKM "1.6269595210"
scaffold3|size1107866	633730	638632	gene product-Pyruvate kinaseSSCA000467-PApep: supercontig: 1:JXLN01000002:104132:105969:-1 gene:SSCA000467 transcript:SSCA000467-RA gene_biotype: _coding transcript_biotype: _coding	1000	+	Cufflinks	transcript	.	FPKM "2.9091149096"
scaffold3|size1107866	741695	742761	---NA---	1000	-	Cufflinks	transcript	.	FPKM "3.7526021963"
scaffold3|size1107866	633939	638632	gene product-Pyruvate kinaseSSCA000467-PApep: supercontig: 1:JXLN01000002:104132:105969:-1 gene:SSCA000467 transcript:SSCA000467-RA gene_biotype: _coding transcript_biotype: _coding	1000	.	Cufflinks	transcript	.	FPKM "0.3814878392"
scaffold3|size1107866	638779	639931	SSCA005321-PApep: supercontig: 1:JXLN01000002:100802:103692:1 gene:SSCA005321 transcript:SSCA005321-RA gene_biotype: _coding transcript_biotype: _coding	1000	-	Cufflinks	transcript	.	FPKM "0.4275426026"
scaffold3|size1107866	752376	752948	---NA---	1000	.	Cufflinks	transcript	.	FPKM "3.6807387070"
scaffold3|size1107866	638779	639931	SSCA005321-PApep: supercontig: 1:JXLN01000002:100802:103692:1 gene:SSCA005321 transcript:SSCA005321-RA gene_biotype: _coding transcript_biotype: _coding	1000	.	Cufflinks	transcript	.	FPKM "0.4131395519"
scaffold114|size188867	171636	172420	---NA---	1000	.	Cufflinks	transcript	.	FPKM "1.0003658634"
scaffold3|size1107866	743972	747133	cdi gene product-Catalytic domain of Cell division control 7-like Serine Threonine STKs catalyze the transfer of the gamma-phosphoryl group from ATP to serine threonine residues on Members of this subfamily include Schizosaccharomyces pombe Saccharomyces cerevisiae Arabidopsis thaliana mitogen-activated kinase kinase kinase (MAPKKK) and related MAPKKKs phosphorylate and activate MAPK which in tur…	1000	+	Cufflinks	transcript	.	FPKM "4.2746173300"
scaffold3|size1107866	506687	514597	cdc2 gene product-Catalytic domain of Cyclin-Dependent Kinase 1-like Serine Threonine Kinases and of Plant B-type Cyclin-Dependent STKs catalyze the transfer of the gamma-phosphoryl group from ATP to serine threonine residues on This subfamily is composed of and CDK1 is also called Cell division control 2 (Cdc2) or p34 and is regulated by cyclins and The CDK1 cyclin A complex controls G2 phase en…	1000	+	Cufflinks	transcript	.	FPKM "3.6004767732"
scaffold3|size1107866	511581	514597	cdc2 gene product-Catalytic domain of Cyclin-Dependent Kinase 1-like Serine Threonine Kinases and of Plant B-type Cyclin-Dependent STKs catalyze the transfer of the gamma-phosphoryl group from ATP to serine threonine residues on This subfamily is composed of and CDK1 is also called Cell division control 2 (Cdc2) or p34 and is regulated by cyclins and The CDK1 cyclin A complex controls G2 phase en…	1000	-	Cufflinks	transcript	.	FPKM "4.6808018405"
scaffold3|size1107866	747289	750298	CG9003 gene product-leucine-rich antagonist of mitotic exit network 1-like A leucine-rich repeat (LRR) is a structural motif of 20-30 amino acids that is unusually rich in the hydrophobic amino acid The conserved eleven-residue sequence motif ( x ) within the LRRs corresponds to the beta-strand and adjacent loop whereas the remaining parts of the repeats are LRRs fold together to form a solenoid …	1000	-	Cufflinks	transcript	.	FPKM "2.8804389026"
scaffold3|size1107866	640610	641308	---NA---	1000	.	Cufflinks	transcript	.	FPKM "0.8032715220"
scaffold3|size1107866	750652	751569	---NA---	1000	.	Cufflinks	transcript	.	FPKM "2.0458940174"
scaffold3|size1107866	751716	752325	---NA---	1000	.	Cufflinks	transcript	.	FPKM "2.8284509054"
scaffold3|size1107866	760630	762223	CG4196 gene product-225030COG2119, COG2119, Predicted membrane proteinSSCA002555-PApep: supercontig: 1:JXLN01015573:998:1882:1 gene:SSCA002555 transcript:SSCA002555-RA gene_biotype: _coding transcript_biotype: _coding	1000	.	Cufflinks	transcript	.	FPKM "6.2181795369"
scaffold3|size1107866	641724	642107	---NA---	1000	+	Cufflinks	transcript	.	FPKM "4.4445781320"
scaffold3|size1107866	642246	644837	Rox8 gene product [alt 1]-RNA recognition motif 2 in granule-associated RNA binding s (p40-TIA-1 and TIAR) and yeast nuclear and cytoplasmic polyadenylated RNA-binding This subfamily corresponds to the RRM3 of TIA- and Nucleolysin TIA-1 isoform p40 (p40-TIA-1 or TIA-1) and nucleolysin TIA-1-related (TIAR) are granule-associated RNA binding s involved in inducing apoptosis in cytotoxic lymphocyte …	1000	.	Cufflinks	transcript	.	FPKM "4.2285917680"
scaffold114|size188867	172575	173242	---NA---	1000	.	Cufflinks	transcript	.	FPKM "1.5546204561"
scaffold3|size1107866	762290	763684	zetaCOP gene productSSCA010538-PApep: supercontig: 1:JXLN01015573:2080:2850:1 gene:SSCA010538 transcript:SSCA010538-RA gene_biotype: _coding transcript_biotype: _coding	1000	+	Cufflinks	transcript	.	FPKM "9.9733109462"
scaffold3|size1107866	753401	759417	CG18740 gene product-SWIRM- SWIRM-associated domain at the N- Much of the higher eukaryote SWI SNF complex subunit SMARCC2 s is of low-complexity and or there are several short regions that are quite highly This is one of these The function of the individual regions is notSSCA005296-PApep: supercontig: 1:JXLN01001885:1:3741:1 gene:SSCA005296 transcript:SSCA005296-RA gene_biotype: _coding transcri…	1000	-	Cufflinks	transcript	.	FPKM "6.2392789295"
scaffold3|size1107866	764642	765418	Galpha73B gene product-G- Alpha subunit of G s (guanine nucleotide binding) The alpha subunit of G s contains the guanine nucleotide binding The heterotrimeric GNP-binding s are signal transducers that communicate signals from many and autocrine and paracrine Extracellular signals are received by which activate the G which in turn route the signals to several distinct intracellular signaling The …	1000	+	Cufflinks	transcript	.	FPKM "1.0882343193"
scaffold3|size1107866	645031	646453	CG3792 gene productSSCA007993-PApep: supercontig: 1:JXLN01000002:95061:95795:-1 gene:SSCA007993 transcript:SSCA007993-RA gene_biotype: _coding transcript_biotype: _coding	1000	-	Cufflinks	transcript	.	FPKM "18.4057352382"
scaffold3|size1107866	789303	790092	---NA---	1000	.	Cufflinks	transcript	.	FPKM "1.4881065043"
scaffold3|size1107866	788296	789217	---NA---	1000	.	Cufflinks	transcript	.	FPKM "0.9156419785"
scaffold3|size1107866	516830	527510	Gad1 gene product-DOPA decarboxylase This family belongs to pyridoxal phosphate (PLP)-dependent aspartate aminotransferase superfamily (fold I) The major groups in this CD correspond to DOPA tyrosine decarboxylase (DDC) histidine decarboxylase (HDC) and glutamate decarboxylase (GDC) DDC is active as a dimer and catalyzes the decarboxylation of GDC catalyzes the decarboxylation of glutamate and HD…	1000	+	Cufflinks	transcript	.	FPKM "4.0202631530"
scaffold3|size1107866	794781	795520	l(2)k06403 gene product---NA---	1000	.	Cufflinks	transcript	.	FPKM "1.8930965412"
scaffold3|size1107866	791054	794724	l(2)k06403 gene product-Catalytic domain of the Serine Threonine Kinase STKs catalyze the transfer of the gamma-phosphoryl group from ATP to serine threonine residues on PKCs are classified into three groups ( and novel) depending on their mode of activation and the structural characteristics of their regulatory PKCs undergo three phosphorylations in order to take mature In classical PKCs depend …	1000	-	Cufflinks	transcript	.	FPKM "4.5153304836"
scaffold3|size1107866	796050	797940	CG4931 gene product-Cytoplasmic Fragile-X interacting CYFIP1 2 (Cytoplasmic fragile X mental retardation interacting ) like s for a highly conserved The function of CYFIPs is but CYFIP interaction with fragile X mental retardation interacting (FMRP) involves the domain of FMRP which also mediating homo- andSSCA002727-PApep: supercontig: 1:JXLN01005383:37415:41904:1 gene:SSCA002727 transcript:SSCA…	1000	+	Cufflinks	transcript	.	FPKM "1.4546406580"
scaffold114|size188867	177636	181605	ovo gene product [alt 1]-Zinc C2H2 The C2H2 zinc finger is a classical zinc finger C2H2-type zinc fingers are ubiquitous more than 1% of all mammalian s are to contain at least one zinc They often function as DNA or binding structural such as in eukaryotic transcription and therefore they play important roles in cellular processes such as and C2H2 zinc finger s contain from 1 to more than 30 zinc…	1000	+	Cufflinks	transcript	.	FPKM "2.3017802502"
scaffold3|size1107866	519224	520364	---NA---	1000	.	Cufflinks	transcript	.	FPKM "1.4108963843"
scaffold3|size1107866	774364	788155	CG7233 gene product-c- c-SKI Smad4 binding c-SKI is an onco that inhibits TGF-beta signaling through interaction with Smad This domain binds toSSCA007224-PApep: supercontig: 1:JXLN01005383:26981:28269:-1 gene:SSCA007224 transcript:SSCA007224-RA gene_biotype: _coding transcript_biotype: _coding	1000	-	Cufflinks	transcript	.	FPKM "4.4049343443"
scaffold3|size1107866	779605	780699	---NA---	1000	.	Cufflinks	transcript	.	FPKM "0.9058947601"
scaffold3|size1107866	801332	804806	CG12082 gene product-A subfamily of Peptidase Peptidase C19 contains ubiquitinyl They are intracellular peptidases that remove ubiquitin molecules from polyubiquinated peptides by cleavage of isopeptide They hydrolyze bonds involving the carboxyl group of the C-terminal Gly residue of The purpose of the de-ubiquitination is thought to be editing of the ubiquitin which could rescue them from as we…	1000	+	Cufflinks	transcript	.	FPKM "2.5930177404"
scaffold3|size1107866	765484	772630	gammaCop gene product-G- Alpha subunit of G s (guanine nucleotide binding) The alpha subunit of G s contains the guanine nucleotide binding The heterotrimeric GNP-binding s are signal transducers that communicate signals from many and autocrine and paracrine Extracellular signals are received by which activate the G which in turn route the signals to several distinct intracellular signaling The a…	1000	-	Cufflinks	transcript	.	FPKM "3.6476946024"
scaffold3|size1107866	781530	782407	---NA---	1000	.	Cufflinks	transcript	.	FPKM "1.7314594737"
scaffold3|size1107866	786867	787135	---NA---	1000	.	Cufflinks	transcript	.	FPKM "6.8188788198"
scaffold3|size1107866	814096	814605	Ptp10D gene product-tyrosine catalyticSSCA001741-PApep: supercontig: 1:JXLN01013560:6681:11392:1 gene:SSCA001741 transcript:SSCA001741-RA gene_biotype: _coding transcript_biotype: _coding	1000	+	Cufflinks	transcript	.	FPKM "4.1128521269"
scaffold3|size1107866	532064	533164	---NA---	1000	.	Cufflinks	transcript	.	FPKM "0.6136009021"
scaffold3|size1107866	815839	816594	Taf30beta gene product-hTAFII28 conserved The general transcription consists of the TATA-binding (TBP) associated with a series of TBP-associated factors (TAFs) that together participate in the assembly of the transcription preinitiation The conserved region is found at the C-terminal of most member The crystal structure of hTAFII28 with hTAFII18 shows that this region is involved in the binding …	1000	.	Cufflinks	transcript	.	FPKM "1.3798979393"
scaffold1156|size17623	12745	13457	---NA---	1000	.	Cufflinks	transcript	.	FPKM "1.1017566428"
scaffold3|size1107866	817780	818861	---NA---	1000	.	Cufflinks	transcript	.	FPKM "0.9608280920"
scaffold3|size1107866	819402	819950	---NA---	1000	.	Cufflinks	transcript	.	FPKM "1.1361111666"
scaffold3|size1107866	536067	537694	CG8454 gene productSSCA009077-PApep: supercontig: 1:JXLN01011922:17194:20659:-1 gene:SSCA009077 transcript:SSCA009077-RA gene_biotype: _coding transcript_biotype: _coding	1000	-	Cufflinks	transcript	.	FPKM "1.1384405950"
scaffold3|size1107866	537833	538698	CG8454 gene productSSCA009077-PApep: supercontig: 1:JXLN01011922:17194:20659:-1 gene:SSCA009077 transcript:SSCA009077-RA gene_biotype: _coding transcript_biotype: _coding	1000	.	Cufflinks	transcript	.	FPKM "0.7984332048"
scaffold3|size1107866	822491	823370	---NA---	1000	.	Cufflinks	transcript	.	FPKM "1.0790390634"
scaffold3|size1107866	831455	831913	---NA---	1000	.	Cufflinks	transcript	.	FPKM "1.5118295888"
scaffold3|size1107866	827356	830760	CG2114 gene productSSCA008156-PApep: supercontig: 1:JXLN01013560:16063:16414:1 gene:SSCA008156 transcript:SSCA008156-RA gene_biotype: _coding transcript_biotype: _coding	1000	+	Cufflinks	transcript	.	FPKM "2.2035252620"
scaffold3|size1107866	545072	547391	SSCA004644-PApep: supercontig: 1:JXLN01011922:21749:26124:-1 gene:SSCA004644 transcript:SSCA004644-RA gene_biotype: _coding transcript_biotype: _coding	1000	-	Cufflinks	transcript	.	FPKM "5.1688915101"
scaffold3|size1107866	547520	549537	CG12207 gene productSSCA004776-PApep: supercontig: 1:JXLN01011600:345:1271:1 gene:SSCA004776 transcript:SSCA004776-RA gene_biotype: _coding transcript_biotype: _coding	1000	+	Cufflinks	transcript	.	FPKM "1.8266591963"
scaffold3|size1107866	547520	551765	CG7852 gene product-Domain always found downstream of DENN found in a variety of signalling The dDENN domain is part of the tripartite DENN It is always found downstream of the DENN domain which is found in a variety of signalling s involved in Rab-mediated processes or regulation of MAPKs signalling The DENN domain is always encircled on both sides by more divergent called uDENN (for upstream DE…	1000	-	Cufflinks	transcript	.	FPKM "0.9545580929"
scaffold1156|size17623	13693	14847	---NA---	1000	.	Cufflinks	transcript	.	FPKM "0.7338702133"
scaffold3|size1107866	838420	839341	---NA---	1000	.	Cufflinks	transcript	.	FPKM "1.6278079618"
scaffold3|size1107866	551948	552959	CG7852 gene product-DENN (ENN (after differentially expressed in neoplastic vs normal cells) is a domain which occurs in several s involved in Rab- mediated processes or regulation of MAPK signallingSSCA009873-PApep: supercontig: 1:JXLN01011600:1408:5295:-1 gene:SSCA009873 transcript:SSCA009873-RA gene_biotype: _coding transcript_biotype: _coding	1000	.	Cufflinks	transcript	.	FPKM "0.7251148249"
scaffold3|size1107866	553523	553944	SSCA009293-PApep: supercontig: 1:JXLN01011600:6148:7748:1 gene:SSCA009293 transcript:SSCA009293-RA gene_biotype: _coding transcript_biotype: _coding	1000	.	Cufflinks	transcript	.	FPKM "1.5905567911"
scaffold3|size1107866	841567	842930	CG18291 gene productSSCA010153-PApep: supercontig: 1:JXLN01010456:64768:66912:-1 gene:SSCA010153 transcript:SSCA010153-RA gene_biotype: _coding transcript_biotype: _coding	1000	.	Cufflinks	transcript	.	FPKM "3.2401491292"
scaffold3|size1107866	843032	845678	CG18291 gene productSSCA004661-PApep: supercontig: 1:JXLN01012397:201:1393:1 gene:SSCA004661 transcript:SSCA004661-RA gene_biotype: _coding transcript_biotype: _coding	1000	-	Cufflinks	transcript	.	FPKM "1.5081188914"
scaffold3|size1107866	848330	848591	---NA---	1000	.	Cufflinks	transcript	.	FPKM "4.9680444137"
scaffold3|size1107866	848735	849160	CG5030 gene product-Esterases and lipases (includes fungal ) These enzymes act on carboxylic esters (EC: -) The catalytic apparatus involves three residues (catalytic triad): a a glutamate or aspartate and a catalytic residues are responsible for the nucleophilic attack on the carbonyl carbon atom of the ester In contrast with other alpha beta hydrolase fold family p-nitrobenzyl esterase and acet…	1000	.	Cufflinks	transcript	.	FPKM "2.0331559701"
scaffold3|size1107866	554169	557175	1 gene product-50S ribosomal L4PSSCA000164-PApep: supercontig: 1:JXLN01011600:7837:9517:-1 gene:SSCA000164 transcript:SSCA000164-RA gene_biotype: _coding transcript_biotype: _coding	1000	.	Cufflinks	transcript	.	FPKM "9.3149586615"
scaffold3|size1107866	849462	850145	---NA---	1000	.	Cufflinks	transcript	.	FPKM "3.4605171137"
scaffold3|size1107866	555493	557175	1 gene product-50S ribosomal L4PSSCA000164-PApep: supercontig: 1:JXLN01011600:7837:9517:-1 gene:SSCA000164 transcript:SSCA000164-RA gene_biotype: _coding transcript_biotype: _coding	1000	-	Cufflinks	transcript	.	FPKM "51.0919481090"
scaffold1156|size17623	15289	15723	---NA---	1000	.	Cufflinks	transcript	.	FPKM "1.6579952874"
scaffold3|size1107866	856505	858560	---NA---	1000	.	Cufflinks	transcript	.	FPKM "1.1002595508"
scaffold3|size1107866	855251	856125	---NA---	1000	.	Cufflinks	transcript	.	FPKM "1.0325368341"
scaffold3|size1107866	854313	855072	---NA---	1000	.	Cufflinks	transcript	.	FPKM "1.0440115821"
scaffold3|size1107866	858644	859970	---NA---	1000	.	Cufflinks	transcript	.	FPKM "1.3118868814"
scaffold3|size1107866	861595	861973	---NA---	1000	.	Cufflinks	transcript	.	FPKM "1.9462333505"
scaffold3|size1107866	860056	861462	---NA---	1000	.	Cufflinks	transcript	.	FPKM "1.1032755787"
scaffold3|size1107866	862206	864889	---NA---	1000	.	Cufflinks	transcript	.	FPKM "1.3176682737"
scaffold3|size1107866	866622	867100	---NA---	1000	.	Cufflinks	transcript	.	FPKM "2.1765411802"
scaffold3|size1107866	867420	868950	---NA---	1000	.	Cufflinks	transcript	.	FPKM "1.3909521279"
scaffold3|size1107866	879168	879829	---NA---	1000	.	Cufflinks	transcript	.	FPKM "1.1019803377"
scaffold1158|size17605	7755	8573	---NA---	1000	.	Cufflinks	transcript	.	FPKM "0.7592111808"
scaffold3|size1107866	883366	883657	---NA---	1000	.	Cufflinks	transcript	.	FPKM "3.9090272154"
scaffold3|size1107866	884736	885941	CG5030 gene product-Carboxylesterase type BSSCA006118-PApep: supercontig: 1:JXLN01010456:66989:67951:-1 gene:SSCA006118 transcript:SSCA006118-RA gene_biotype: _coding transcript_biotype: _coding	1000	.	Cufflinks	transcript	.	FPKM "0.8805989266"
scaffold3|size1107866	897846	899301	CG12171 gene product-short chain dehydrogenaseSSCA002373-PApep: supercontig: 1:JXLN01002314:10348:11329:1 gene:SSCA002373 transcript:SSCA002373-RA gene_biotype: _coding transcript_biotype: _coding	1000	.	Cufflinks	transcript	.	FPKM "2.5172419660"
scaffold3|size1107866	898033	898411	CG12171 gene product-short chain dehydrogenaseSSCA002373-PApep: supercontig: 1:JXLN01002314:10348:11329:1 gene:SSCA002373 transcript:SSCA002373-RA gene_biotype: _coding transcript_biotype: _coding	1000	-	Cufflinks	transcript	.	FPKM "6.2412810023"
scaffold3|size1107866	917145	917771	---NA---	1000	.	Cufflinks	transcript	.	FPKM "2.6341966154"
scaffold3|size1107866	912969	916853	AGO1 gene product [alt 1]-Piwi_ago- Piwi_ago-like: PIWI Argonaute-like Argonaute is the central component of the RNA-induced silencing complex (RISC) and related The PIWI domain is the C-terminal portion of Argonaute and consists of two one of which provides the 5 anchoring of the guide RNA and the the catalytic site forSSCA005470-PApep: supercontig: 1:JXLN01007606:435:4114:-1 gene:SSCA005470 tra…	1000	+	Cufflinks	transcript	.	FPKM "6.8647696848"
scaffold3|size1107866	918056	919927	---NA---	1000	.	Cufflinks	transcript	.	FPKM "2.6183263362"
scaffold3|size1107866	920811	921173	---NA---	1000	.	Cufflinks	transcript	.	FPKM "2.5474184480"
scaffold3|size1107866	922001	923182	---NA---	1000	.	Cufflinks	transcript	.	FPKM "0.7139562158"
scaffold3|size1107866	923933	924584	---NA---	1000	.	Cufflinks	transcript	.	FPKM "0.8040561891"
scaffold115|size187166	12276	12979	-CB1 cannabinoid receptor-interacting This family of s interacts with cannabinoid receptor 1 (CNR1) and attenuates CNR1-mediated tonic inhibition of voltage-gated calcium---NA---	1000	+	Cufflinks	transcript	.	FPKM "1.8646468836"
scaffold3|size1107866	926472	927328	---NA---	1000	.	Cufflinks	transcript	.	FPKM "0.7812563593"
scaffold3|size1107866	930037	930590	---NA---	1000	.	Cufflinks	transcript	.	FPKM "1.0187589111"
scaffold3|size1107866	935798	936403	---NA---	1000	.	Cufflinks	transcript	.	FPKM "1.0707947259"
scaffold3|size1107866	933088	935523	---NA---	1000	+	Cufflinks	transcript	.	FPKM "3.4572541939"
scaffold3|size1107866	942709	945827	CG15301 gene productSSCA008188-PApep: supercontig: 1:JXLN01001171:4867:5988:1 gene:SSCA008188 transcript:SSCA008188-RA gene_biotype: _coding transcript_biotype: _coding	1000	+	Cufflinks	transcript	.	FPKM "4.0190388737"
scaffold3|size1107866	934525	935523	---NA---	1000	.	Cufflinks	transcript	.	FPKM "4.1517250735"
scaffold3|size1107866	938825	939879	---NA---	1000	.	Cufflinks	transcript	.	FPKM "1.4645359324"
scaffold3|size1107866	940026	942658	CG15300 gene productSSCA004146-PApep: supercontig: 1:JXLN01001171:1915:3875:1 gene:SSCA004146 transcript:SSCA004146-RA gene_biotype: _coding transcript_biotype: _coding	1000	+	Cufflinks	transcript	.	FPKM "1.7244326348"
scaffold3|size1107866	949600	950644	---NA---	1000	.	Cufflinks	transcript	.	FPKM "0.8715323809"
scaffold3|size1107866	951004	951619	---NA---	1000	.	Cufflinks	transcript	.	FPKM "1.2201404547"
scaffold115|size187166	23928	24906	---NA---	1000	.	Cufflinks	transcript	.	FPKM "1.3690316588"
scaffold3|size1107866	951794	952197	---NA---	1000	.	Cufflinks	transcript	.	FPKM "2.0667862872"
scaffold3|size1107866	946020	949146	gene product-Transcription factor S-II (TFIIS) central Transcription elongation by RNA polymerase II is regulated by the general elongation factor This factor stimulates RNA polymerase II to transcribe through regions of DNA that promote the formation of stalled ternary TFIIS is composed of three structural termed and The two C-terminal domains (II and III) this domain and pfam01096 are required …	1000	+	Cufflinks	transcript	.	FPKM "3.4482831628"
scaffold3|size1107866	956751	957439	---NA---	1000	.	Cufflinks	transcript	.	FPKM "1.6385456748"
scaffold3|size1107866	958115	958535	---NA---	1000	.	Cufflinks	transcript	.	FPKM "1.7570808608"
scaffold3|size1107866	963674	965317	gene product-Alpha amylase catalytic domain found in oligo-1,6-glucosidase (also called isomaltase sucrase-isomaltase alpha-limit dextrinase) and related Oligo-1,6-glucosidase (EC ) hydrolyzes the alpha-1,6-glucosidic linkage of isomalto- and Unlike alpha-1,4-glucosidases (EC ) it fails to hydrolyze the alpha-1,4-glucosidic bonds of The Alpha-amylase family comprises the largest family of glycosi…	1000	.	Cufflinks	transcript	.	FPKM "0.5904861906"
scaffold3|size1107866	966268	966705	---NA---	1000	.	Cufflinks	transcript	.	FPKM "1.7871259323"
scaffold3|size1107866	963674	965606	gene product-Alpha amylase catalytic domain found in oligo-1,6-glucosidase (also called isomaltase sucrase-isomaltase alpha-limit dextrinase) and related Oligo-1,6-glucosidase (EC ) hydrolyzes the alpha-1,6-glucosidic linkage of isomalto- and Unlike alpha-1,4-glucosidases (EC ) it fails to hydrolyze the alpha-1,4-glucosidic bonds of The Alpha-amylase family comprises the largest family of glycosi…	1000	+	Cufflinks	transcript	.	FPKM "2.1920008886"
scaffold3|size1107866	966788	967473	---NA---	1000	.	Cufflinks	transcript	.	FPKM "1.1239067612"
scaffold3|size1107866	968550	969085	---NA---	1000	.	Cufflinks	transcript	.	FPKM "1.2855517160"
scaffold3|size1107866	980893	981481	---NA---	1000	.	Cufflinks	transcript	.	FPKM "1.8601278391"
scaffold101|size219283	33005	33698	---NA---	1000	.	Cufflinks	transcript	.	FPKM "1.6961314001"
scaffold115|size187166	26457	27100	---NA---	1000	.	Cufflinks	transcript	.	FPKM "1.2271971980"
scaffold3|size1107866	979220	979664	---NA---	1000	.	Cufflinks	transcript	.	FPKM "1.8835754666"
scaffold3|size1107866	979876	980778	SSCA000050-PApep: supercontig: 1:JXLN01012403:849:1334:-1 gene:SSCA000050 transcript:SSCA000050-RA gene_biotype: _coding transcript_biotype: _coding	1000	-	Cufflinks	transcript	.	FPKM "1.9495209772"
scaffold3|size1107866	980317	980778	SSCA000050-PApep: supercontig: 1:JXLN01012403:849:1334:-1 gene:SSCA000050 transcript:SSCA000050-RA gene_biotype: _coding transcript_biotype: _coding	1000	.	Cufflinks	transcript	.	FPKM "2.8126936094"
scaffold3|size1107866	984639	985391	---NA---	1000	.	Cufflinks	transcript	.	FPKM "0.9908656011"
scaffold3|size1107866	988186	990356	:GH04962 gene product [alt 2]-neutral alpha-glucosidase neutral alpha-glucosidase This subgroup includes the closely related glycosyl hydrolase family 31 (GH31) neutral alpha-glucosidase C (GANC) and the alpha subunit of heterodimeric neutral alpha-glucosidase AB (GANAB) Initially distinguished on the basis of differences in electrophoretic mobility in starch GANC and GANAB have been shown to hav…	1000	.	Cufflinks	transcript	.	FPKM "1.0176393625"
scaffold3|size1107866	991449	992541	---NA---	1000	.	Cufflinks	transcript	.	FPKM "0.7428227893"
scaffold3|size1107866	992647	994027	---NA---	1000	.	Cufflinks	transcript	.	FPKM "1.8475193395"
scaffold3|size1107866	999062	1001319	CG13284 gene product-short chain dehydrogenaseSSCA002497-PApep: supercontig: 1:JXLN01011855:14969:16110:-1 gene:SSCA002497 transcript:SSCA002497-RA gene_biotype: _coding transcript_biotype: _coding	1000	+	Cufflinks	transcript	.	FPKM "1.4739107514"
scaffold3|size1107866	994079	998914	---NA---	1000	+	Cufflinks	transcript	.	FPKM "1.7415120370"
scaffold3|size1107866	1008813	1017678	CG9464 gene productSSCA005234-PApep: supercontig: 1:JXLN01013560:23362:24622:-1 gene:SSCA005234 transcript:SSCA005234-RA gene_biotype: _coding transcript_biotype: _coding	1000	+	Cufflinks	transcript	.	FPKM "1.4651632510"
scaffold115|size187166	34451	35225	CG1540 gene product-WAP-type (Whey Acidic ) four-disulfide core WAP belongs to the group of Elafin or elastase-specificSSCA009893-PApep: supercontig: 1:JXLN01015351:1684:8738:-1 gene:SSCA009893 transcript:SSCA009893-RA gene_biotype: _coding transcript_biotype: _coding	1000	.	Cufflinks	transcript	.	FPKM "0.7630340917"
scaffold3|size1107866	1018800	1020073	CG11583 gene product-214879smart00879, Brix, The Brix domain is found in a number of eukaryotic proteins. Members include SSF proteins from yeast and humans, Arabidopsis thaliana Peter Pan-like protein and several hypothetical proteins.SSCA000221-PApep: supercontig: 1:JXLN01014998:3830:4798:-1 gene:SSCA000221 transcript:SSCA000221-RA gene_biotype: _coding transcript_biotype: _coding	1000	-	Cufflinks	transcript	.	FPKM "7.9432646307"
scaffold3|size1107866	1011321	1012150	---NA---	1000	.	Cufflinks	transcript	.	FPKM "1.4536815379"
scaffold3|size1107866	1023091	1025289	dl gene product [alt 3]-Rel homology dimerization The Rel homology domain (RHD) is composed of two structural an N-terminal DNA_binding domain (pfam00554) and a C-terminal dimerization This is the dimerizationSSCA002663-PApep: supercontig: 1:JXLN01014998:6232:8505:-1 gene:SSCA002663 transcript:SSCA002663-RA gene_biotype: _coding transcript_biotype: _coding	1000	-	Cufflinks	transcript	.	FPKM "7.8914103981"
scaffold3|size1107866	1033094	1035252	CG2109 gene productSSCA004139-PApep: supercontig: 1:JXLN01005928:28341:29534:-1 gene:SSCA004139 transcript:SSCA004139-RA gene_biotype: _coding transcript_biotype: _coding	1000	+	Cufflinks	transcript	.	FPKM "4.3425558688"
scaffold3|size1107866	1012263	1013048	---NA---	1000	.	Cufflinks	transcript	.	FPKM "0.9986958131"
scaffold3|size1107866	1035478	1038496	---NA---	1000	-	Cufflinks	transcript	.	FPKM "3.6327586620"
scaffold3|size1107866	1025389	1028229	dl gene product [alt 3]-RHD- N-terminal sub-domain of the Rel homology domain (RHD) s containing the Rel homology domain (RHD) are metazoan transcription The RHD is composed of two structural sub-domains this model characterizes the N-terminal sub- which may be distantly related to the DNA-binding domain found in The C-terminal sub-domain has an immunoglobulin-like fold and serves as a dimerizati…	1000	-	Cufflinks	transcript	.	FPKM "0.5364410716"
scaffold3|size1107866	1028634	1030082	CG5105 gene product-hydrolases of HD superfamilySSCA008337-PApep: supercontig: 1:JXLN01014998:12534:14560:-1 gene:SSCA008337 transcript:SSCA008337-RA gene_biotype: _coding transcript_biotype: _coding	1000	-	Cufflinks	transcript	.	FPKM "3.9147107681"
scaffold3|size1107866	1013110	1013881	---NA---	1000	.	Cufflinks	transcript	.	FPKM "0.8308593195"
scaffold3|size1107866	1025389	1028229	dl gene product [alt 3]-RHD- N-terminal sub-domain of the Rel homology domain (RHD) s containing the Rel homology domain (RHD) are metazoan transcription The RHD is composed of two structural sub-domains this model characterizes the N-terminal sub- which may be distantly related to the DNA-binding domain found in The C-terminal sub-domain has an immunoglobulin-like fold and serves as a dimerizati…	1000	.	Cufflinks	transcript	.	FPKM "1.3942456011"
scaffold115|size187166	36065	36913	CG1540 gene productSSCA002515-PApep: supercontig: 1:JXLN01015351:391:1429:-1 gene:SSCA002515 transcript:SSCA002515-RA gene_biotype: _coding transcript_biotype: _coding	1000	+	Cufflinks	transcript	.	FPKM "1.5468528803"
scaffold3|size1107866	1039866	1040524	---NA---	1000	.	Cufflinks	transcript	.	FPKM "2.2179687983"
scaffold3|size1107866	1040599	1041740	---NA---	1000	.	Cufflinks	transcript	.	FPKM "1.6834727078"
scaffold3|size1107866	1046462	1047271	---NA---	1000	.	Cufflinks	transcript	.	FPKM "0.6001393700"
scaffold3|size1107866	1047685	1048816	---NA---	1000	.	Cufflinks	transcript	.	FPKM "1.4243334439"
scaffold3|size1107866	1052349	1052629	---NA---	1000	.	Cufflinks	transcript	.	FPKM "5.1582656613"
scaffold3|size1107866	1049812	1052259	---NA---	1000	.	Cufflinks	transcript	.	FPKM "1.2402310451"
scaffold3|size1107866	1053719	1054388	---NA---	1000	.	Cufflinks	transcript	.	FPKM "1.3933648350"
scaffold3|size1107866	1052984	1053613	---NA---	1000	.	Cufflinks	transcript	.	FPKM "1.1815810098"
scaffold3|size1107866	1054448	1054854	---NA---	1000	.	Cufflinks	transcript	.	FPKM "2.5482998265"
scaffold3|size1107866	1055551	1055947	---NA---	1000	.	Cufflinks	transcript	.	FPKM "3.0254099478"
scaffold115|size187166	16304	21917	Akt1 gene product [alt 2]-Catalytic domain of the Serine Threonine Kinase STKs catalyze the transfer of the gamma-phosphoryl group from ATP to serine threonine residues on PKCs are classified into three groups ( and novel) depending on their mode of activation and the structural characteristics of their regulatory PKCs undergo three phosphorylations in order to take mature In classical PKCs depen…	1000	+	Cufflinks	transcript	.	FPKM "2.8284155666"
scaffold3|size1107866	1055116	1055453	---NA---	1000	.	Cufflinks	transcript	.	FPKM "2.4735689363"
scaffold3|size1107866	1056832	1057465	---NA---	1000	.	Cufflinks	transcript	.	FPKM "1.9237982971"
scaffold3|size1107866	1057540	1058266	---NA---	1000	.	Cufflinks	transcript	.	FPKM "2.0079090408"
scaffold3|size1107866	1058985	1059974	---NA---	1000	.	Cufflinks	transcript	.	FPKM "1.4434004931"
scaffold3|size1107866	1060530	1061216	---NA---	1000	.	Cufflinks	transcript	.	FPKM "0.7477726421"
scaffold3|size1107866	1061986	1063083	---NA---	1000	.	Cufflinks	transcript	.	FPKM "1.4774916818"
scaffold3|size1107866	1063162	1063792	---NA---	1000	.	Cufflinks	transcript	.	FPKM "1.5999626018"
scaffold3|size1107866	1064191	1065839	---NA---	1000	.	Cufflinks	transcript	.	FPKM "1.5599978488"
scaffold3|size1107866	1066524	1067147	SSCA003655-PApep: supercontig: 1:JXLN01013682:314:4620:1 gene:SSCA003655 transcript:SSCA003655-RA gene_biotype: _coding transcript_biotype: _coding	1000	.	Cufflinks	transcript	.	FPKM "0.8555742590"
scaffold3|size1107866	1067267	1067712	SSCA003655-PApep: supercontig: 1:JXLN01013682:314:4620:1 gene:SSCA003655 transcript:SSCA003655-RA gene_biotype: _coding transcript_biotype: _coding	1000	.	Cufflinks	transcript	.	FPKM "1.4433152628"
scaffold115|size187166	36436	39029	CG1540 gene productSSCA002515-PApep: supercontig: 1:JXLN01015351:391:1429:-1 gene:SSCA002515 transcript:SSCA002515-RA gene_biotype: _coding transcript_biotype: _coding	1000	-	Cufflinks	transcript	.	FPKM "2.8222777722"
scaffold3|size1107866	1065967	1066437	---NA---	1000	.	Cufflinks	transcript	.	FPKM "1.3163593664"
scaffold3|size1107866	1068921	1069811	SSCA003655-PApep: supercontig: 1:JXLN01013682:314:4620:1 gene:SSCA003655 transcript:SSCA003655-RA gene_biotype: _coding transcript_biotype: _coding	1000	.	Cufflinks	transcript	.	FPKM "1.1152881182"
scaffold3|size1107866	1072987	1073482	---NA---	1000	.	Cufflinks	transcript	.	FPKM "1.5728943366"
scaffold3|size1107866	1069884	1072859	SSCA003655-PApep: supercontig: 1:JXLN01013682:314:4620:1 gene:SSCA003655 transcript:SSCA003655-RA gene_biotype: _coding transcript_biotype: _coding	1000	+	Cufflinks	transcript	.	FPKM "8.3571738751"
scaffold3|size1107866	1074168	1076976	CG6178 gene product-long-chain-fatty-acid-- ligaseSSCA001031-PApep: supercontig: 1:JXLN01010711:3123:5023:1 gene:SSCA001031 transcript:SSCA001031-RA gene_biotype: _coding transcript_biotype: _coding	1000	-	Cufflinks	transcript	.	FPKM "4.3706224818"
scaffold3|size1107866	1081636	1082402	---NA---	1000	.	Cufflinks	transcript	.	FPKM "1.7405069347"
scaffold3|size1107866	1082484	1083020	---NA---	1000	.	Cufflinks	transcript	.	FPKM "1.2818795427"
scaffold3|size1107866	1079291	1080488	SSCA010245-PApep: supercontig: 1:JXLN01013682:8454:9733:-1 gene:SSCA010245 transcript:SSCA010245-RA gene_biotype: _coding transcript_biotype: _coding	1000	.	Cufflinks	transcript	.	FPKM "4.6835304312"
scaffold3|size1107866	1079291	1081496	SSCA010245-PApep: supercontig: 1:JXLN01013682:8454:9733:-1 gene:SSCA010245 transcript:SSCA010245-RA gene_biotype: _coding transcript_biotype: _coding	1000	-	Cufflinks	transcript	.	FPKM "1.5631131245"
scaffold3|size1107866	1084392	1085963	---NA---	1000	.	Cufflinks	transcript	.	FPKM "0.6478924943"
scaffold115|size187166	17044	21917	Akt1 gene product [alt 2]-Catalytic domain of the Serine Threonine Kinase STKs catalyze the transfer of the gamma-phosphoryl group from ATP to serine threonine residues on PKCs are classified into three groups ( and novel) depending on their mode of activation and the structural characteristics of their regulatory PKCs undergo three phosphorylations in order to take mature In classical PKCs depen…	1000	-	Cufflinks	transcript	.	FPKM "0.8151775973"
scaffold3|size1107866	1089189	1089779	---NA---	1000	.	Cufflinks	transcript	.	FPKM "1.1105516182"
scaffold401|size44576	30299	31281	---NA---	1000	.	Cufflinks	transcript	.	FPKM "0.5292039319"
scaffold401|size44576	31579	32381	Rab8 gene product-Rab GTPase families 13 ( Rab13) Rab8 Sec4 Ypt2 are known or suspected to be involved in post-Golgi transport to the plasma It is likely that these Rabs have functions that are specific to the mammalian lineage and have no orthologs in Rab8 modulates polarized membrane transport through reorganization of actin and induces the formation of new surface and has an important role in …	1000	.	Cufflinks	transcript	.	FPKM "1.0925263756"
scaffold401|size44576	32494	33710	SSCA006743-PApep: supercontig: 1:JXLN01012542:901:5174:1 gene:SSCA006743 transcript:SSCA006743-RA gene_biotype: _coding transcript_biotype: _coding	1000	-	Cufflinks	transcript	.	FPKM "0.6179959691"
scaffold402|size31853	1975	2204	---NA---	1000	.	Cufflinks	transcript	.	FPKM "13.8091344952"
scaffold402|size31853	427	1752	SSCA010330-PApep: supercontig: 1:JXLN01012950:31157:33064:-1 gene:SSCA010330 transcript:SSCA010330-RA gene_biotype: _coding transcript_biotype: _coding	1000	-	Cufflinks	transcript	.	FPKM "6.5818518384"
scaffold402|size31853	6786	7140	---NA---	1000	.	Cufflinks	transcript	.	FPKM "2.2237455608"
scaffold403|size31786	1345	2972	CG9427 gene product-Gamma interferon inducible lysosomal thiol reductase (GILT) This family includes the two characterized human gamma-interferon-inducible lysosomal thiol reductase (GILT) It also contains several other eukaryotic s with similarity to The aligned region contains three conserved cysteine In the two GILT sequences possess a C-X(2)-C motif that is shared by some of the other sequenc…	1000	+	Cufflinks	transcript	.	FPKM "3.8343770437"
scaffold403|size31786	9763	10960	---NA---	1000	.	Cufflinks	transcript	.	FPKM "1.0724768459"
scaffold404|size31710	23985	25479	---NA---	1000	.	Cufflinks	transcript	.	FPKM "0.7765510784"
scaffold115|size187166	57081	58069	CG11337 gene product-polyribonucleotide Members of this family are polyribonucleotide also called polynucleotide Some members have been shown also to have additional functions as guanosine pentaphosphate synthetase and as poly(A) polymerase (see model TIGR02696 for an exception within this family)SSCA003494-PApep: supercontig: 1:JXLN01012883:6211:8367:-1 gene:SSCA003494 transcript:SSCA003494-RA g…	1000	.	Cufflinks	transcript	.	FPKM "0.9090775682"
scaffold404|size31710	19285	21109	Pka-C1 gene product-Catalytic subunit of the Serine Threonine cAMP-dependent STKs catalyze the transfer of the gamma-phosphoryl group from ATP to serine threonine residues on This subfamily is composed of the cAMP-dependent PKA and and similar The inactive PKA holoenzyme is a heterotetramer composed of two phosphorylated and active catalytic subunits with a dimer of regulatory (R) Activation is a…	1000	-	Cufflinks	transcript	.	FPKM "6.6680674792"
scaffold404|size31710	13702	14741	:GH03502 gene productSSCA009267-PApep: supercontig: 1:JXLN01000389:2204:3413:1 gene:SSCA009267 transcript:SSCA009267-RA gene_biotype: _coding transcript_biotype: _coding	1000	+	Cufflinks	transcript	.	FPKM "2.9003721764"
scaffold405|size31701	8074	8878	---NA---	1000	.	Cufflinks	transcript	.	FPKM "0.8772425174"
scaffold405|size31701	16110	17008	---NA---	1000	.	Cufflinks	transcript	.	FPKM "0.5776345412"
scaffold405|size31701	24515	25094	---NA---	1000	.	Cufflinks	transcript	.	FPKM "2.9492250128"
scaffold405|size31701	30004	30744	---NA---	1000	-	Cufflinks	transcript	.	FPKM "2.0497031016"
scaffold405|size31701	30004	30504	---NA---	1000	.	Cufflinks	transcript	.	FPKM "1.5422807760"
scaffold406|size31679	15299	16918	---NA---	1000	.	Cufflinks	transcript	.	FPKM "1.8394349884"
scaffold408|size31630	132	1093	---NA---	1000	-	Cufflinks	transcript	.	FPKM "0.7571735861"
scaffold408|size31630	6414	6918	---NA---	1000	.	Cufflinks	transcript	.	FPKM "1.3520450897"
scaffold115|size187166	52596	55920	---NA---	1000	-	Cufflinks	transcript	.	FPKM "0.9310285540"
scaffold408|size31630	7016	13416	---NA---	1000	-	Cufflinks	transcript	.	FPKM "3.4629085074"
scaffold408|size31630	15763	16314	---NA---	1000	.	Cufflinks	transcript	.	FPKM "1.9462469135"
scaffold408|size31630	16365	17495	---NA---	1000	.	Cufflinks	transcript	.	FPKM "0.8713480516"
scaffold408|size31630	18132	19156	---NA---	1000	-	Cufflinks	transcript	.	FPKM "0.6455190725"
scaffold408|size31630	18132	18678	---NA---	1000	.	Cufflinks	transcript	.	FPKM "3.0845298060"
scaffold408|size31630	20299	20795	---NA---	1000	.	Cufflinks	transcript	.	FPKM "1.4472212151"
scaffold408|size31630	22911	23359	---NA---	1000	.	Cufflinks	transcript	.	FPKM "1.4981439862"
scaffold408|size31630	25841	26337	---NA---	1000	.	Cufflinks	transcript	.	FPKM "1.4472212151"
scaffold409|size31605	5337	6296	---NA---	1000	.	Cufflinks	transcript	.	FPKM "137.0839218512"
scaffold40|size417961	16101	17923	---NA---	1000	+	Cufflinks	transcript	.	FPKM "0.9817323806"
scaffold115|size187166	66174	68856	CG9320 gene product-A circularly permuted subfamily of the Ras Human HSR1 is localized to the human MHC class I region and is highly homologous to a GTP-binding MMR1 from These s represent a new subfamily of GTP-binding s that has only eukaryote This subfamily shows a circular permutation of the GTPase signature motifs so that the C-terminal strands and 7 (strand 6 contains the G4 box with sequen…	1000	.	Cufflinks	transcript	.	FPKM "3.2056134498"
scaffold40|size417961	32171	33008	---NA---	1000	.	Cufflinks	transcript	.	FPKM "1.5506830620"
scaffold40|size417961	35066	35510	---NA---	1000	.	Cufflinks	transcript	.	FPKM "2.3182467281"
scaffold40|size417961	35637	35931	---NA---	1000	.	Cufflinks	transcript	.	FPKM "3.4552779436"
scaffold40|size417961	48259	50769	---NA---	1000	.	Cufflinks	transcript	.	FPKM "0.7239662242"
scaffold40|size417961	53006	53751	---NA---	1000	.	Cufflinks	transcript	.	FPKM "0.9698310520"
scaffold40|size417961	55616	57146	---NA---	1000	.	Cufflinks	transcript	.	FPKM "1.3353140428"
scaffold40|size417961	57465	58109	Ptp99A gene productSSCA010513-PApep: supercontig: 1:JXLN01012861:811:7939:1 gene:SSCA010513 transcript:SSCA010513-RA gene_biotype: _coding transcript_biotype: _coding	1000	+	Cufflinks	transcript	.	FPKM "1.0438431319"
scaffold40|size417961	64011	64579	---NA---	1000	.	Cufflinks	transcript	.	FPKM "1.4681368671"
scaffold40|size417961	58412	59937	Ptp99A gene product-tyrosine catalyticSSCA010513-PApep: supercontig: 1:JXLN01012861:811:7939:1 gene:SSCA010513 transcript:SSCA010513-RA gene_biotype: _coding transcript_biotype: _coding	1000	+	Cufflinks	transcript	.	FPKM "1.6173240015"
scaffold40|size417961	60006	62673	Ptp99A gene product-tyrosine catalyticSSCA010513-PApep: supercontig: 1:JXLN01012861:811:7939:1 gene:SSCA010513 transcript:SSCA010513-RA gene_biotype: _coding transcript_biotype: _coding	1000	.	Cufflinks	transcript	.	FPKM "6.7966003458"
scaffold115|size187166	68912	70893	CG5082 gene product-Type 1 glutamine amidotransferase (GATase1) domain found in gamma-Glutamyl Type 1 glutamine amidotransferase (GATase1) domain found in gamma-Glutamyl gamma-Glutamyl Hydrolase catalyzes the cleavage of the gamma-glutamyl chain of folylpoly-gamma-glutamyl substrates and is a central enzyme in folyl and antifolyl poly-gamma-glutamate GATase activity involves the removal of the am…	1000	+	Cufflinks	transcript	.	FPKM "1.2910328164"
scaffold40|size417961	65185	65785	---NA---	1000	.	Cufflinks	transcript	.	FPKM "1.8965221137"
scaffold40|size417961	64633	65132	---NA---	1000	.	Cufflinks	transcript	.	FPKM "1.1944639061"
scaffold40|size417961	68098	69553	---NA---	1000	.	Cufflinks	transcript	.	FPKM "3.8302146435"
scaffold40|size417961	71038	71957	---NA---	1000	.	Cufflinks	transcript	.	FPKM "1.6322494362"
scaffold40|size417961	69655	70945	---NA---	1000	.	Cufflinks	transcript	.	FPKM "5.9605289416"
scaffold40|size417961	85418	88659	---NA---	1000	.	Cufflinks	transcript	.	FPKM "3.1820295021"
scaffold40|size417961	72010	75260	---NA---	1000	+	Cufflinks	transcript	.	FPKM "3.3955305000"
scaffold40|size417961	89873	90793	---NA---	1000	.	Cufflinks	transcript	.	FPKM "2.0884703941"
scaffold40|size417961	97988	100410	---NA---	1000	.	Cufflinks	transcript	.	FPKM "2.4914739979"
scaffold40|size417961	100979	103003	---NA---	1000	.	Cufflinks	transcript	.	FPKM "3.6903749913"
scaffold101|size219283	16863	22938	CG2136 gene product-FERM domain C-lobe of Myosin XV ( Myo15) a -FERM are actin-based motor s essential for a variety of biological processes in actin cytoskeleton Specifically functions in the actin organization in hair cells of the organ of Mutations in Human a causes non-syndromic DFNB3 and the mouse shaker-2 consists of a N-terminal motor head a neck made of 1-3 IQ and a tail that consists of …	1000	+	Cufflinks	transcript	.	FPKM "2.6840703679"
scaffold115|size187166	40655	41810	---NA---	1000	.	Cufflinks	transcript	.	FPKM "81.1440190153"
scaffold40|size417961	101789	102148	---NA---	1000	+	Cufflinks	transcript	.	FPKM "10.5678136051"
scaffold40|size417961	90956	97058	---NA---	1000	.	Cufflinks	transcript	.	FPKM "5.4730829585"
scaffold40|size417961	75410	85342	---NA---	1000	+	Cufflinks	transcript	.	FPKM "3.6350546399"
scaffold40|size417961	106675	107441	CG14721 gene product-Thiamin catalytic Family of thiamin pyrophosphokinase (EC: ) Thiamin pyrophosphokinase (TPK) catalyzes the transfer of a pyrophosphate group from ATP to vitamin B1 (thiamin) to form the coenzyme thiamin pyrophosphate (TPP) TPK is important for the formation of a coenzyme required for central metabolic The structure of thiamin pyrophosphokinase suggest that the enzyme may oper…	1000	+	Cufflinks	transcript	.	FPKM "1.8730340633"
scaffold40|size417961	80170	81055	---NA---	1000	.	Cufflinks	transcript	.	FPKM "1.0162881224"
scaffold40|size417961	108618	109756	---NA---	1000	.	Cufflinks	transcript	.	FPKM "0.6283824185"
scaffold40|size417961	110178	110916	---NA---	1000	.	Cufflinks	transcript	.	FPKM "1.3546614590"
scaffold40|size417961	104206	106041	CG5010 gene productSSCA000571-PApep: supercontig: 1:JXLN01000149:8644:9379:-1 gene:SSCA000571 transcript:SSCA000571-RA gene_biotype: _coding transcript_biotype: _coding	1000	-	Cufflinks	transcript	.	FPKM "14.6539624821"
scaffold40|size417961	111995	113584	---NA---	1000	.	Cufflinks	transcript	.	FPKM "1.4124064521"
scaffold40|size417961	113652	114142	---NA---	1000	.	Cufflinks	transcript	.	FPKM "1.5987508430"
scaffold115|size187166	71513	72583	---NA---	1000	+	Cufflinks	transcript	.	FPKM "36.2695961493"
scaffold40|size417961	116547	117545	---NA---	1000	.	Cufflinks	transcript	.	FPKM "1.1511308704"
scaffold40|size417961	115984	116425	---NA---	1000	.	Cufflinks	transcript	.	FPKM "1.7591203011"
scaffold40|size417961	122894	123370	---NA---	1000	.	Cufflinks	transcript	.	FPKM "1.9337136910"
scaffold40|size417961	119303	121908	Hsc70-5 gene product-molecular chaperoneSSCA010539-PApep: supercontig: 1:JXLN01014644:1217:3450:1 gene:SSCA010539 transcript:SSCA010539-RA gene_biotype: _coding transcript_biotype: _coding	1000	-	Cufflinks	transcript	.	FPKM "16.0822748435"
scaffold40|size417961	133487	134212	SSCA003260-PApep: supercontig: 1:JXLN01001915:169:410:1 gene:SSCA003260 transcript:SSCA003260-RA gene_biotype: _coding transcript_biotype: _coding	1000	.	Cufflinks	transcript	.	FPKM "1.3873339764"
scaffold40|size417961	128752	131803	---NA---	1000	+	Cufflinks	transcript	.	FPKM "4.4155743624"
scaffold40|size417961	136026	137383	---NA---	1000	.	Cufflinks	transcript	.	FPKM "0.4637164449"
scaffold40|size417961	146570	147275	---NA---	1000	.	Cufflinks	transcript	.	FPKM "10.2296475764"
scaffold40|size417961	140627	141347	par-1 gene product [alt 1]-STKc_AMPK- Catalytic domain of AMP-activated kinase-like Serine Threonine STKs catalyze the transfer of the gamma-phosphoryl group from ATP to serine threonine residues on The AMPK-like subfamily is composed of and among LKB1 serves as a master upstream kinase that activates AMPK and most AMPK-like also called SNF1 (sucrose non-fermenting1) in yeasts and 1 (SNF1-related…	1000	+	Cufflinks	transcript	.	FPKM "1.3920020796"
scaffold40|size417961	148026	148886	CG6963 gene product [alt 1]-Catalytic domain of the Serine Threonine Casein Kinase STKs catalyze the transfer of the gamma-phosphoryl group from ATP to serine threonine residues on CK1 phosphorylates a variety of substrates including transcription and splice cytoskeletal viral and membrane-associated There are mutliple isoforms of CK1 and in seven isoforms ( gamma1- and epsilon) have been These i…	1000	-	Cufflinks	transcript	.	FPKM "4.3782248401"
scaffold115|size187166	60665	65883	CG13350 gene product-Minichromosome loss middle or the middle domain of minichromosome loss is the domain that lies between a 7-bladed beta-propeller at the N- family WD40 pfam00400 and a Homeobox (HMG) at the C- The full length s with all three domains are referred to as DNA polymerase alpha accessory factor but the exact function of this domain is notSSCA009985-PApep: supercontig: 1:JXLN0101466…	1000	-	Cufflinks	transcript	.	FPKM "2.7169823096"
scaffold40|size417961	137953	138885	---NA---	1000	.	Cufflinks	transcript	.	FPKM "1.3030920028"
scaffold40|size417961	144159	146496	CG16701 gene product [alt 2]-C-terminal kinase associated domain 1 (KA1) a phospholipid binding of microtubule affinity-regulating and similar Microtubule-associated microtubule affinity regulating kinases (MARKs) also called partition-defective (Par-1) are serine threonine kinases (STKs) that catalyze the transfer of the gamma-phosphoryl group from ATP to S T residues on They phosphorylate the t…	1000	.	Cufflinks	transcript	.	FPKM "7.2483224987"
scaffold40|size417961	153087	154634	---NA---	1000	.	Cufflinks	transcript	.	FPKM "1.3735780452"
scaffold40|size417961	159373	160192	SSCA006659-PApep: supercontig: 1:JXLN01010787:207:1553:-1 gene:SSCA006659 transcript:SSCA006659-RA gene_biotype: _coding transcript_biotype: _coding	1000	.	Cufflinks	transcript	.	FPKM "1.1813170933"
scaffold40|size417961	157369	158091	---NA---	1000	.	Cufflinks	transcript	.	FPKM "0.9068142562"
scaffold40|size417961	164745	166258	CG1637 gene product [alt 2]-purple acid phosphatases of the metallophosphatase metallophosphatase Purple acid phosphatases (PAPs) belong to a diverse family of binuclear metallohydrolases that have been identified and characterized in and PAPs contain a binuclear metal center and their characteristic pink or purple color derives from a charge-transfer transition between a tyrosine residue and a c…	1000	+	Cufflinks	transcript	.	FPKM "0.9692169506"
scaffold40|size417961	163082	163436	Fak56D gene product-Focal adhesion targeting Focal adhesion kinase (FAK) is a tyrosine kinase found in focal intracellular signaling complexes that are formed following engagement of the extracellular matrix by The C-terminal focal adhesion targeting (FAT) region is necessary and sufficient for localizing FAK to focal The crystal structure of FAT shows it forms a four-helix bundle that resembles …	1000	+	Cufflinks	transcript	.	FPKM "4.2520806288"
scaffold40|size417961	174814	176174	PPP4R2r gene product-PPP4R2 ( phosphatase 4 core regulatory subunit R2) is the regulatory subunit of the histone H2A phosphatase It has been shown to confer resistance to the anticancer drug cisplatin in and may confer resistance in higherSSCA006944-PApep: supercontig: 1:JXLN01010955:11714:12312:1 gene:SSCA006944 transcript:SSCA006944-RA gene_biotype: _coding transcript_biotype: _coding	1000	-	Cufflinks	transcript	.	FPKM "1.6467522028"
scaffold40|size417961	186553	186875	---NA---	1000	.	Cufflinks	transcript	.	FPKM "3.2948715080"
scaffold40|size417961	188049	188848	---NA---	1000	.	Cufflinks	transcript	.	FPKM "0.9148942755"
scaffold115|size187166	82168	82958	---NA---	1000	.	Cufflinks	transcript	.	FPKM "0.7840892375"
scaffold40|size417961	183855	186328	---NA---	1000	-	Cufflinks	transcript	.	FPKM "5.3436772848"
scaffold40|size417961	204428	206224	:LD21529 gene product-Low temperature viability The low-temperature viability LTV1 is involved in ribosome biogenesis 40S subunitSSCA002304-PApep: supercontig: 1:JXLN01011866:13096:14688:-1 gene:SSCA002304 transcript:SSCA002304-RA gene_biotype: _coding transcript_biotype: _coding	1000	.	Cufflinks	transcript	.	FPKM "3.7388808967"
scaffold40|size417961	189540	194140	SSCA003254-PApep: supercontig: 1:JXLN01010955:187:1512:-1 gene:SSCA003254 transcript:SSCA003254-RA gene_biotype: _coding transcript_biotype: _coding	1000	.	Cufflinks	transcript	.	FPKM "2.2531573737"
scaffold40|size417961	194247	199354	SSCA003130-PApep: supercontig: 1:JXLN01011866:2783:4471:-1 gene:SSCA003130 transcript:SSCA003130-RA gene_biotype: _coding transcript_biotype: _coding	1000	.	Cufflinks	transcript	.	FPKM "8.8058711073"
scaffold40|size417961	210472	212502	CG16868 gene productSSCA003908-PApep: supercontig: 1:JXLN01011988:14615:18956:1 gene:SSCA003908 transcript:SSCA003908-RA gene_biotype: _coding transcript_biotype: _coding	1000	-	Cufflinks	transcript	.	FPKM "1.4654071541"
scaffold40|size417961	199424	204073	SSCA000965-PApep: supercontig: 1:JXLN01011866:11402:12267:-1 gene:SSCA000965 transcript:SSCA000965-RA gene_biotype: _coding transcript_biotype: _coding	1000	-	Cufflinks	transcript	.	FPKM "4.1284609251"
scaffold40|size417961	213552	214170	SSCA003908-PApep: supercontig: 1:JXLN01011988:14615:18956:1 gene:SSCA003908 transcript:SSCA003908-RA gene_biotype: _coding transcript_biotype: _coding	1000	.	Cufflinks	transcript	.	FPKM "1.0385719923"
scaffold40|size417961	216745	218736	CG7146 gene product-Vacuolar sorting 39 domain This domain is found on the vacuolar sorting Vps39 which is a component of the C-Vps Vps39 is thought to be required for the fusion of endosomes and other types of transport intermediates with the In Saccharomyces Vps39 has been shown to stimulate nucleotide The precise function of this domain has not beenSSCA007623-PApep: supercontig: 1:JXLN01012454…	1000	+	Cufflinks	transcript	.	FPKM "1.5569724783"
scaffold40|size417961	219187	220118	emc gene productSSCA009262-PApep: supercontig: 1:JXLN01017869:6358:6990:1 gene:SSCA009262 transcript:SSCA009262-RA gene_biotype: _coding transcript_biotype: _coding	1000	.	Cufflinks	transcript	.	FPKM "9.5353773536"
scaffold40|size417961	227724	228875	emc gene productSSCA009262-PApep: supercontig: 1:JXLN01017869:6358:6990:1 gene:SSCA009262 transcript:SSCA009262-RA gene_biotype: _coding transcript_biotype: _coding	1000	.	Cufflinks	transcript	.	FPKM "3.9132272823"
scaffold115|size187166	83996	84473	---NA---	1000	.	Cufflinks	transcript	.	FPKM "2.3981351561"
scaffold40|size417961	206398	209745	CG9282 gene product-Ribosomal L24e L24 is a ribosomal found in eukaryotes (L24) and in archaea ( distinct from archaeal L24) L24e L24 is located on the surface of the large adjacent to s L14 and and near the translation factor binding L24e L24 appears to play a role in the kinetics of peptide and may be involved in interactions between the large and small either directly or through other In a del…	1000	+	Cufflinks	transcript	.	FPKM "17.7592137655"
scaffold40|size417961	206398	209784	CG9282 gene product-Ribosomal L24e L24 is a ribosomal found in eukaryotes (L24) and in archaea ( distinct from archaeal L24) L24e L24 is located on the surface of the large adjacent to s L14 and and near the translation factor binding L24e L24 appears to play a role in the kinetics of peptide and may be involved in interactions between the large and small either directly or through other In a del…	1000	-	Cufflinks	transcript	.	FPKM "4.2992996422"
scaffold40|size417961	253252	254012	SSCA008341-PApep: supercontig: 1:JXLN01001104:52009:55497:1 gene:SSCA008341 transcript:SSCA008341-RA gene_biotype: _coding transcript_biotype: _coding	1000	.	Cufflinks	transcript	.	FPKM "1.7261317546"
scaffold40|size417961	243495	247557	CG4062 gene product-valyl-tRNA synthetaseSSCA001116-PApep: supercontig: 1:JXLN01015782:2709:5962:1 gene:SSCA001116 transcript:SSCA001116-RA gene_biotype: _coding transcript_biotype: _coding	1000	+	Cufflinks	transcript	.	FPKM "3.2424077667"
scaffold40|size417961	245195	247935	CG4062 gene product-valyl-tRNA synthetaseSSCA001116-PApep: supercontig: 1:JXLN01015782:2709:5962:1 gene:SSCA001116 transcript:SSCA001116-RA gene_biotype: _coding transcript_biotype: _coding	1000	-	Cufflinks	transcript	.	FPKM "2.0025831725"
scaffold40|size417961	266895	267480	---NA---	1000	.	Cufflinks	transcript	.	FPKM "0.9370568212"
scaffold40|size417961	293613	293955	SSCA004452-PApep: supercontig: 1:JXLN01017019:17969:19344:-1 gene:SSCA004452 transcript:SSCA004452-RA gene_biotype: _coding transcript_biotype: _coding	1000	.	Cufflinks	transcript	.	FPKM "4.5494584606"
scaffold40|size417961	274324	278133	SSCA009951-PApep: supercontig: 1:JXLN01001104:86073:88857:1 gene:SSCA009951 transcript:SSCA009951-RA gene_biotype: _coding transcript_biotype: _coding	1000	+	Cufflinks	transcript	.	FPKM "1.4418512757"
scaffold40|size417961	274324	278133	SSCA009951-PApep: supercontig: 1:JXLN01001104:86073:88857:1 gene:SSCA009951 transcript:SSCA009951-RA gene_biotype: _coding transcript_biotype: _coding	1000	.	Cufflinks	transcript	.	FPKM "0.2973898563"
scaffold40|size417961	292419	293503	SSCA004452-PApep: supercontig: 1:JXLN01017019:17969:19344:-1 gene:SSCA004452 transcript:SSCA004452-RA gene_biotype: _coding transcript_biotype: _coding	1000	.	Cufflinks	transcript	.	FPKM "3.6815393067"
scaffold115|size187166	91475	92130	---NA---	1000	.	Cufflinks	transcript	.	FPKM "0.8370585481"
scaffold40|size417961	292901	293317	SSCA004452-PApep: supercontig: 1:JXLN01017019:17969:19344:-1 gene:SSCA004452 transcript:SSCA004452-RA gene_biotype: _coding transcript_biotype: _coding	1000	-	Cufflinks	transcript	.	FPKM "2.4694407167"
scaffold40|size417961	299549	301447	Ror gene product-Catalytic domain of the Tyrosine Discoidin Domain PTKs catalyze the transfer of the gamma-phosphoryl group from ATP to tyrosine (tyr) residues in The DDR subfamily consists of homologs of mammalian and similar They are receptor PTKs (RTKs) containing an extracellular discoidin homology a transmembrane an extended juxtamembrane and an intracellular catalytic The binding of the to …	1000	-	Cufflinks	transcript	.	FPKM "3.6448209022"
scaffold40|size417961	301864	302362	CG15813 gene productSSCA002173-PApep: supercontig: 1:JXLN01001117:2818:14250:-1 gene:SSCA002173 transcript:SSCA002173-RA gene_biotype: _coding transcript_biotype: _coding	1000	.	Cufflinks	transcript	.	FPKM "1.3181195621"
scaffold40|size417961	302576	302992	---NA---	1000	.	Cufflinks	transcript	.	FPKM "1.6250932945"
scaffold40|size417961	303324	304020	---NA---	1000	.	Cufflinks	transcript	.	FPKM "0.8064215852"
scaffold40|size417961	307655	308635	---NA---	1000	.	Cufflinks	transcript	.	FPKM "0.6121580002"
scaffold40|size417961	309697	310643	---NA---	1000	.	Cufflinks	transcript	.	FPKM "1.0331093647"
scaffold40|size417961	278188	283296	CG2761 gene product-catalytic domain of chitin deacetylase Chitin deacetylases ( EC ) are secreted metallo s belonging to a family of extracellular chitin-modifying enzymes that catalyze the N-deacetylation of a beta-1,4-linked N-acetylglucosamine to form a polymer of beta-(1,4)-linked d-glucosamine CDAs have been isolated and characterized from various bacterial and fungal species and belong to …	1000	-	Cufflinks	transcript	.	FPKM "1.7840128882"
scaffold40|size417961	278188	283611	CG2761 gene product-catalytic domain of chitin deacetylase Chitin deacetylases ( EC ) are secreted metallo s belonging to a family of extracellular chitin-modifying enzymes that catalyze the N-deacetylation of a beta-1,4-linked N-acetylglucosamine to form a polymer of beta-(1,4)-linked d-glucosamine CDAs have been isolated and characterized from various bacterial and fungal species and belong to …	1000	+	Cufflinks	transcript	.	FPKM "0.9132590109"
scaffold40|size417961	238915	240942	up gene product [alt 2]SSCA006380-PApep: supercontig: 1:JXLN01015782:234:2072:1 gene:SSCA006380 transcript:SSCA006380-RA gene_biotype: _coding transcript_biotype: _coding	1000	+	Cufflinks	transcript	.	FPKM "73.7198989048"
scaffold115|size187166	93865	94464	---NA---	1000	.	Cufflinks	transcript	.	FPKM "1.0410863141"
scaffold40|size417961	285036	286322	---NA---	1000	.	Cufflinks	transcript	.	FPKM "0.4418673058"
scaffold40|size417961	289678	290386	---NA---	1000	.	Cufflinks	transcript	.	FPKM "1.2892635488"
scaffold40|size417961	327182	328070	---NA---	1000	.	Cufflinks	transcript	.	FPKM "0.8521642375"
scaffold40|size417961	331486	332692	Egfr gene product-Catalytic domain of the Tyrosine Discoidin Domain PTKs catalyze the transfer of the gamma-phosphoryl group from ATP to tyrosine (tyr) residues in The DDR subfamily consists of homologs of mammalian and similar They are receptor PTKs (RTKs) containing an extracellular discoidin homology a transmembrane an extended juxtamembrane and an intracellular catalytic The binding of the to…	1000	-	Cufflinks	transcript	.	FPKM "3.9972853798"
scaffold40|size417961	333223	333815	SSCA004894-PApep: supercontig: 1:JXLN01016842:181:4147:1 gene:SSCA004894 transcript:SSCA004894-RA gene_biotype: _coding transcript_biotype: _coding	1000	.	Cufflinks	transcript	.	FPKM "2.4864321752"
scaffold40|size417961	333874	334162	SSCA004894-PApep: supercontig: 1:JXLN01016842:181:4147:1 gene:SSCA004894 transcript:SSCA004894-RA gene_biotype: _coding transcript_biotype: _coding	1000	.	Cufflinks	transcript	.	FPKM "3.6578091219"
scaffold40|size417961	334215	335037	---NA---	1000	.	Cufflinks	transcript	.	FPKM "2.1751280149"
scaffold40|size417961	335190	335826	---NA---	1000	.	Cufflinks	transcript	.	FPKM "2.4925735733"
scaffold40|size417961	335950	336893	CG15813 gene productSSCA002173-PApep: supercontig: 1:JXLN01001117:2818:14250:-1 gene:SSCA002173 transcript:SSCA002173-RA gene_biotype: _coding transcript_biotype: _coding	1000	.	Cufflinks	transcript	.	FPKM "1.5805006793"
scaffold40|size417961	339665	340118	CG15813 gene product-Coagulation factor 5 8 C-terminal discoidin Cell surface-attached carbohydrate-binding present in eukaryotes and assumed to have horizontally transferred to eubacterialSSCA002173-PApep: supercontig: 1:JXLN01001117:2818:14250:-1 gene:SSCA002173 transcript:SSCA002173-RA gene_biotype: _coding transcript_biotype: _coding	1000	.	Cufflinks	transcript	.	FPKM "1.4561116841"
scaffold115|size187166	95414	96442	---NA---	1000	.	Cufflinks	transcript	.	FPKM "1.8205916726"
scaffold40|size417961	336960	339825	CG15813 gene productSSCA002173-PApep: supercontig: 1:JXLN01001117:2818:14250:-1 gene:SSCA002173 transcript:SSCA002173-RA gene_biotype: _coding transcript_biotype: _coding	1000	-	Cufflinks	transcript	.	FPKM "1.9185010116"
scaffold40|size417961	345167	346152	---NA---	1000	.	Cufflinks	transcript	.	FPKM "0.7955048532"
scaffold40|size417961	348819	350548	---NA---	1000	.	Cufflinks	transcript	.	FPKM "1.3811807608"
scaffold40|size417961	351325	352022	---NA---	1000	.	Cufflinks	transcript	.	FPKM "1.4633517661"
scaffold40|size417961	352078	353165	---NA---	1000	.	Cufflinks	transcript	.	FPKM "0.9959266488"
scaffold40|size417961	358925	360351	---NA---	1000	.	Cufflinks	transcript	.	FPKM "5.8495357482"
scaffold40|size417961	353631	358555	---NA---	1000	.	Cufflinks	transcript	.	FPKM "2.0201664331"
scaffold40|size417961	364292	365090	---NA---	1000	.	Cufflinks	transcript	.	FPKM "0.9163891924"
scaffold40|size417961	368377	368794	---NA---	1000	.	Cufflinks	transcript	.	FPKM "1.7798732726"
scaffold40|size417961	370611	371008	---NA---	1000	.	Cufflinks	transcript	.	FPKM "2.4797223706"
scaffold115|size187166	100229	100826	---NA---	1000	.	Cufflinks	transcript	.	FPKM "1.1371221579"
scaffold40|size417961	387779	389095	Abl gene product-Catalytic domain of the Tyrosine Discoidin Domain PTKs catalyze the transfer of the gamma-phosphoryl group from ATP to tyrosine (tyr) residues in The DDR subfamily consists of homologs of mammalian and similar They are receptor PTKs (RTKs) containing an extracellular discoidin homology a transmembrane an extended juxtamembrane and an intracellular catalytic The binding of the to …	1000	.	Cufflinks	transcript	.	FPKM "2.2995751072"
scaffold40|size417961	384423	386435	SSCA003751-PApep: supercontig: 1:JXLN01005053:39769:41400:1 gene:SSCA003751 transcript:SSCA003751-RA gene_biotype: _coding transcript_biotype: _coding	1000	-	Cufflinks	transcript	.	FPKM "4.4646520575"
scaffold410|size31599	471	1266	---NA---	1000	.	Cufflinks	transcript	.	FPKM "1.0129937394"
scaffold410|size31599	9167	9859	Tl gene productSSCA004391-PApep: supercontig: 1:JXLN01003245:421:5143:-1 gene:SSCA004391 transcript:SSCA004391-RA gene_biotype: _coding transcript_biotype: _coding	1000	.	Cufflinks	transcript	.	FPKM "0.8866869995"
scaffold410|size31599	11977	12743	CG13865 gene productSSCA000688-PApep: supercontig: 1:JXLN01010889:167:533:-1 gene:SSCA000688 transcript:SSCA000688-RA gene_biotype: _coding transcript_biotype: _coding	1000	-	Cufflinks	transcript	.	FPKM "3.4022928563"
scaffold410|size31599	12904	14382	CG9630 gene product-ATP-dependent RNA helicaseSSCA001620-PApep: supercontig: 1:JXLN01010889:718:2529:1 gene:SSCA001620 transcript:SSCA001620-RA gene_biotype: _coding transcript_biotype: _coding	1000	.	Cufflinks	transcript	.	FPKM "1.7652601787"
scaffold410|size31599	9984	11924	Tl gene productSSCA004391-PApep: supercontig: 1:JXLN01003245:421:5143:-1 gene:SSCA004391 transcript:SSCA004391-RA gene_biotype: _coding transcript_biotype: _coding	1000	.	Cufflinks	transcript	.	FPKM "2.7071719324"
scaffold410|size31599	14471	14708	SSCA001620-PApep: supercontig: 1:JXLN01010889:718:2529:1 gene:SSCA001620 transcript:SSCA001620-RA gene_biotype: _coding transcript_biotype: _coding	1000	.	Cufflinks	transcript	.	FPKM "7.2877336260"
scaffold410|size31599	14981	16543	Ahcy13 gene product-S-adenosyl-L-homocysteine hydrolaseSSCA005711-PApep: supercontig: 1:JXLN01004772:2838:4303:-1 gene:SSCA005711 transcript:SSCA005711-RA gene_biotype: _coding transcript_biotype: _coding	1000	+	Cufflinks	transcript	.	FPKM "12.7055156127"
scaffold410|size31599	27834	29441	---NA---	1000	.	Cufflinks	transcript	.	FPKM "1.9032064852"
scaffold115|size187166	105827	106533	---NA---	1000	.	Cufflinks	transcript	.	FPKM "2.4446419749"
scaffold410|size31599	17331	22045	Rpn4 gene product [alt 2]-Ubiquitin activating enzyme (E1) subunit APPBP1 is part of the heterodimeric activating enzyme (E1) specific for the Rub family of ubiquitin s (Ubls) E1 enzymes are part of a conjugation cascade to attach Ub or covalently to substrate s consisting of activating (E1) conjugating (E2) and or ligating (E3) E1 activates ubiquitin(-like) by C-terminal and subsequently forms a…	1000	+	Cufflinks	transcript	.	FPKM "2.8275734002"
scaffold412|size31525	18242	18775	---NA---	1000	.	Cufflinks	transcript	.	FPKM "1.0774662308"
scaffold413|size31479	16099	17229	---NA---	1000	.	Cufflinks	transcript	.	FPKM "1.5644658199"
scaffold413|size31479	26912	28312	SSCA007804-PApep: supercontig: 1:JXLN01001270:8707:14233:-1 gene:SSCA007804 transcript:SSCA007804-RA gene_biotype: _coding transcript_biotype: _coding	1000	.	Cufflinks	transcript	.	FPKM "0.6775561990"
scaffold413|size31479	25562	26849	---NA---	1000	+	Cufflinks	transcript	.	FPKM "2.0149632984"
scaffold413|size31479	25562	26001	---NA---	1000	.	Cufflinks	transcript	.	FPKM "2.1047753189"
scaffold414|size31279	29912	30391	SSCA000823-PApep: supercontig: 1:JXLN01010401:28626:30038:1 gene:SSCA000823 transcript:SSCA000823-RA gene_biotype: _coding transcript_biotype: _coding	1000	.	Cufflinks	transcript	.	FPKM "1.4035465273"
scaffold415|size31250	3735	4030	---NA---	1000	.	Cufflinks	transcript	.	FPKM "5.6490763929"
scaffold415|size31250	28738	29004	---NA---	1000	.	Cufflinks	transcript	.	FPKM "5.1249321011"
scaffold417|size31194	15077	16085	---NA---	1000	.	Cufflinks	transcript	.	FPKM "2.6153918785"
scaffold101|size219283	34610	38189	CG9153 gene product [alt 1]-Alpha-tubulin suppressor and related RCC1 domain-containing sSSCA001655-PApep: supercontig: 1:JXLN01000522:3067:4722:1 gene:SSCA001655 transcript:SSCA001655-RA gene_biotype: _coding transcript_biotype: _coding	1000	.	Cufflinks	transcript	.	FPKM "3.1846088684"
scaffold115|size187166	109071	113053	CG5564 gene product-phosphatase phosphohexomutaseSSCA005138-PApep: supercontig: 1:JXLN01004221:10188:11112:-1 gene:SSCA005138 transcript:SSCA005138-RA gene_biotype: _coding transcript_biotype: _coding	1000	+	Cufflinks	transcript	.	FPKM "2.4933889972"
scaffold417|size31194	28317	28902	---NA---	1000	.	Cufflinks	transcript	.	FPKM "1.5929965961"
scaffold418|size31170	26175	26767	---NA---	1000	.	Cufflinks	transcript	.	FPKM "0.9884335314"
scaffold41|size414306	14627	15142	---NA---	1000	.	Cufflinks	transcript	.	FPKM "2.3864350313"
scaffold41|size414306	15205	15749	---NA---	1000	.	Cufflinks	transcript	.	FPKM "1.8798596629"
scaffold41|size414306	16228	16772	---NA---	1000	.	Cufflinks	transcript	.	FPKM "3.5508460299"
scaffold41|size414306	22138	23171	SSCA006764-PApep: supercontig: 1:JXLN01005493:94085:97923:1 gene:SSCA006764 transcript:SSCA006764-RA gene_biotype: _coding transcript_biotype: _coding	1000	+	Cufflinks	transcript	.	FPKM "1.4361865967"
scaffold41|size414306	20069	21830	CG18812 gene product-RNase III inhibitorSSCA000871-PApep: supercontig: 1:JXLN01005493:91879:92730:-1 gene:SSCA000871 transcript:SSCA000871-RA gene_biotype: _coding transcript_biotype: _coding	1000	-	Cufflinks	transcript	.	FPKM "3.6620929127"
scaffold41|size414306	17054	17719	CG18549 gene product-UNC- Ion channel regulatory UNC- This family of s is a component of a multi-subunit complex which is involved in the coordination of muscle UNC-93 is most likely an ion channel regulatorySSCA002178-PApep: supercontig: 1:JXLN01005493:90975:91299:-1 gene:SSCA002178 transcript:SSCA002178-RA gene_biotype: _coding transcript_biotype: _coding	1000	-	Cufflinks	transcript	.	FPKM "7.1157557165"
scaffold41|size414306	23436	23912	EG: gene product-N-terminal leucine isoleucine valine-binding (LIVBP)-like domain of the ionotropic N-methyl-d-asparate (NMDA) subtype of glutamate N-terminal leucine isoleucine valine-binding (LIVBP)-like domain of the ionotropic N-methyl-d-asparate (NMDA) subtype of glutamate While this N-terminal domain belongs to the periplasmic-binding fold type I the glutamate-binding domain of the i is str…	1000	.	Cufflinks	transcript	.	FPKM "1.5469709528"
scaffold41|size414306	24010	24984	EG: gene product-Lig_chan- Ligated ion channel L-glutamate- and glycine-binding This sometimes called the S1 is the luminal domain just upstream of the transmembrane region of transmembrane ion-channel and it binds L-glutamate and It is found in association withSSCA006764-PApep: supercontig: 1:JXLN01005493:94085:97923:1 gene:SSCA006764 transcript:SSCA006764-RA gene_biotype: _coding transcript_bio…	1000	+	Cufflinks	transcript	.	FPKM "1.1824738023"
scaffold115|size187166	116807	117041	---NA---	1000	-	Cufflinks	transcript	.	FPKM "2904.8481942652"
scaffold41|size414306	25813	26688	Kai-RIA gene product-The ligand-binding domain of the NR2 subunit of ionotropic NMDA (N-methyl-D-aspartate) glutamate a member of the type 2 periplasmic binding fold This group contains the ligand-binding domain of the NR2 subunit of NMDA receptor The ionotropic N-methyl-d-asparate (NMDA) subtype of glutamate receptors serves critical functions in neuronal and degeneration in the mammalian centra…	1000	+	Cufflinks	transcript	.	FPKM "2.4566282152"
scaffold41|size414306	29920	31047	CG1925 gene product-DNA polymerase type-B zeta subfamily catalytic DNA polymerase (Pol) zeta is a member of the eukaryotic B-family of DNA polymerases and distantly related to DNA Pol Pol zeta plays a major role in translesion replication and the production of either spontaneous or induced Apart from its role in translesion Pol zeta also appears to be involved in somatic hypermutability in B an i…	1000	.	Cufflinks	transcript	.	FPKM "1.5495869721"
scaffold41|size414306	31252	31768	CG1925 gene product-DNA polymerase type-B zeta subfamily catalytic DNA polymerase (Pol) zeta is a member of the eukaryotic B-family of DNA polymerases and distantly related to DNA Pol Pol zeta plays a major role in translesion replication and the production of either spontaneous or induced Apart from its role in translesion Pol zeta also appears to be involved in somatic hypermutability in B an i…	1000	.	Cufflinks	transcript	.	FPKM "1.2462507184"
scaffold41|size414306	32166	32838	CG1925 gene product-inactive DEDDy 3 -5 exonuclease domain of eukaryotic DNA polymerase a family-B DNA The 3 -5 exonuclease domain of eukaryotic DNA polymerase DNA polymerase zeta is a family-B DNA polymerase which is distantly related to DNA polymerase It plays a major role in translesion replication and the production of either spontaneous or induced In DNA polymerase zeta also appears to be in…	1000	.	Cufflinks	transcript	.	FPKM "1.0770385720"
scaffold41|size414306	26940	28830	drk gene product-FKBP-type peptidyl-prolyl cis-transSSCA009792-PApep: supercontig: 1:JXLN01005493:98344:98761:1 gene:SSCA009792 transcript:SSCA009792-RA gene_biotype: _coding transcript_biotype: _coding	1000	+	Cufflinks	transcript	.	FPKM "2.6053929294"
scaffold41|size414306	26940	29829	drk gene product-Src homology 2 domain found in Growth factor receptor-bound 2 (Grb2) and similar The adaptor s here include homologs Grb2 in Sex muscle abnormal 5 (Sem-5) in Caenorhabditis and Downstream of receptor kinase (drk) in Drosophila They are composed of one SH2 and two SH3 Grb2 Sem-5 drk regulates the Ras pathway by linking the tyrosine kinases to the Ras guanine nucleotide releasing w…	1000	-	Cufflinks	transcript	.	FPKM "4.1215878053"
scaffold41|size414306	39057	41265	CG5098 gene product-Extended PHD finger found in retinoic acid-induced 1 (RAI1) transcription factor 20 (TCF-20) and similar The extended plant homeodomain (ePHD) zinc finger is characterized as This model includes the C-terminal ePHD ADD (ATRX-DNMT3-DNMT3L) domain of RAI1 and TCF- a homolog of stromelysin-1 PDGF (platelet-derived growth factor)-responsive element-binding ( also termed TCF-20) is…	1000	-	Cufflinks	transcript	.	FPKM "2.7241018164"
scaffold41|size414306	41462	43468	---NA---	1000	.	Cufflinks	transcript	.	FPKM "0.8630457593"
scaffold41|size414306	41462	48028	---NA---	1000	-	Cufflinks	transcript	.	FPKM "1.6505308731"
scaffold41|size414306	43659	44072	---NA---	1000	.	Cufflinks	transcript	.	FPKM "2.1405073157"
scaffold115|size187166	113107	114296	CG5565 gene productSSCA005138-PApep: supercontig: 1:JXLN01004221:10188:11112:-1 gene:SSCA005138 transcript:SSCA005138-RA gene_biotype: _coding transcript_biotype: _coding	1000	.	Cufflinks	transcript	.	FPKM "5.0807738675"
scaffold41|size414306	8480	14464	CG3249 gene product-Helix-loop-helix found in specific DNA- binding s that act as transcription factors 60-100 amino acids A DNA-binding basic region is followed by two alpha-helices separated by a variable loop region HLH forms homo- and dimerization creates a left- four helix bundle the basic region N-terminal to the first amphipathic helix mediates high-affinity DNA-binding there are several g…	1000	-	Cufflinks	transcript	.	FPKM "2.4957819660"
scaffold41|size414306	49479	51620	n alpha-96Aa gene product-Neurotransmitter-gated ion-channel ligand binding This family is the extracellular ligand binding domain of these ion This domain forms a pentameric arrangement in the knownSSCA006756-PApep: supercontig: 1:JXLN01005493:124530:126800:-1 gene:SSCA006756 transcript:SSCA006756-RA gene_biotype: _coding transcript_biotype: _coding	1000	-	Cufflinks	transcript	.	FPKM "1.0693167696"
scaffold41|size414306	46014	46483	---NA---	1000	.	Cufflinks	transcript	.	FPKM "1.4531083064"
scaffold41|size414306	57325	59330	CG7544 gene product-23S rRNA mA1618 methyltransferaseSSCA002247-PApep: supercontig: 1:JXLN01005493:134153:135670:-1 gene:SSCA002247 transcript:SSCA002247-RA gene_biotype: _coding transcript_biotype: _coding	1000	-	Cufflinks	transcript	.	FPKM "2.0071665596"
scaffold41|size414306	59503	60350	CG5454 gene product-zf- U1 zinc This family consists of several U1 small nuclear ribonucleo C (U1-C) The U1 small nuclear ribonucleo (U1 snRNP) binds to the pre-mRNA 5 splice site (ss) at early stages of spliceosome Recruitment of U1 to a class of weak 5 ss is promoted by binding of the TIA-1 to uridine-rich sequences immediately downstream from the 5 Binding of TIA-1 in the vicinity of a 5 ss he…	1000	+	Cufflinks	transcript	.	FPKM "8.3360908481"
scaffold41|size414306	34764	38588	Pdi gene product-_disulfide- disulfide This model represents eukaryotic disulfide isomerases retained in the endoplasmic reticulum (ER) and closely related Some members have been assigned alternative or additional functions such as prolyl 4-hydroxylase and dolichyl-diphosphooligosaccharide- Members of this family have at least two -disulfide each thioredoxin but with the redox-active disulfide in…	1000	+	Cufflinks	transcript	.	FPKM "1.8311415056"
scaffold41|size414306	67764	68371	CG4509 gene productSSCA002225-PApep: supercontig: 1:JXLN01015550:14390:16492:1 gene:SSCA002225 transcript:SSCA002225-RA gene_biotype: _coding transcript_biotype: _coding	1000	.	Cufflinks	transcript	.	FPKM "0.9768988685"
scaffold41|size414306	34953	38588	Pdi gene product-_disulfide- disulfide This model represents eukaryotic disulfide isomerases retained in the endoplasmic reticulum (ER) and closely related Some members have been assigned alternative or additional functions such as prolyl 4-hydroxylase and dolichyl-diphosphooligosaccharide- Members of this family have at least two -disulfide each thioredoxin but with the redox-active disulfide in…	1000	-	Cufflinks	transcript	.	FPKM "9.9061126305"
scaffold41|size414306	68440	68987	---NA---	1000	.	Cufflinks	transcript	.	FPKM "1.0356889281"
scaffold41|size414306	53659	56584	SC35 gene product [alt 2]-RNA recognition motif in heterogeneous nuclear ribonucleo G (hnRNP G) Y chromosome RNA recognition motif 1 (hRBMY) testis-specific heterogeneous nuclear ribonucleo G-T (hnRNP G-T) and similar This subfamily corresponds to the RRM domain of hnRNP also termed glyco p43 or an RNA-binding motif located on the X It is expressed ubiquitously and has been implicated in the spli…	1000	+	Cufflinks	transcript	.	FPKM "2.5865516451"
scaffold1160|size17558	2115	2904	---NA---	1000	.	Cufflinks	transcript	.	FPKM "0.9610687841"
scaffold41|size414306	52222	56584	n alpha-96Ab gene product [alt 2]-Neurotransmitter-gated ion-channel ligand binding This family is the extracellular ligand binding domain of these ion This domain forms a pentameric arrangement in the knownSSCA008858-PApep: supercontig: 1:JXLN01005493:127784:129804:1 gene:SSCA008858 transcript:SSCA008858-RA gene_biotype: _coding transcript_biotype: _coding	1000	-	Cufflinks	transcript	.	FPKM "2.6781025104"
scaffold41|size414306	54392	56584	SC35 gene product [alt 2]-RNA recognition motif in heterogeneous nuclear ribonucleo G (hnRNP G) Y chromosome RNA recognition motif 1 (hRBMY) testis-specific heterogeneous nuclear ribonucleo G-T (hnRNP G-T) and similar This subfamily corresponds to the RRM domain of hnRNP also termed glyco p43 or an RNA-binding motif located on the X It is expressed ubiquitously and has been implicated in the spli…	1000	.	Cufflinks	transcript	.	FPKM "3.2972505720"
scaffold41|size414306	70878	73782	tok gene product-Domain first found in and bone morphogenetic This domain is found mostly among developmentally-regulated Spermadhesins contain only thisSSCA004402-PApep: supercontig: 1:JXLN01015550:9515:12892:1 gene:SSCA004402 transcript:SSCA004402-RA gene_biotype: _coding transcript_biotype: _coding	1000	-	Cufflinks	transcript	.	FPKM "1.8530039304"
scaffold41|size414306	62141	64916	gene productSSCA002649-PApep: supercontig: 1:JXLN01005493:138555:140237:1 gene:SSCA002649 transcript:SSCA002649-RA gene_biotype: _coding transcript_biotype: _coding	1000	+	Cufflinks	transcript	.	FPKM "28.0567402990"
scaffold41|size414306	77491	80011	CG8965 gene productSSCA002794-PApep: supercontig: 1:JXLN01015550:5574:5910:1 gene:SSCA002794 transcript:SSCA002794-RA gene_biotype: _coding transcript_biotype: _coding	1000	-	Cufflinks	transcript	.	FPKM "4.1162011047"
scaffold41|size414306	87331	88375	---NA---	1000	.	Cufflinks	transcript	.	FPKM "0.7843791428"
scaffold41|size414306	84052	84977	---NA---	1000	.	Cufflinks	transcript	.	FPKM "0.8600922275"
scaffold41|size414306	92682	93102	---NA---	1000	.	Cufflinks	transcript	.	FPKM "2.8752232267"
scaffold41|size414306	88934	91221	-Functionally uncharacterized domain in neighbor of Brca1 Gene 1 and related NBR1 has been characterized as a specific late endosomal which might play a role in receptor (RTK) NBR1 was shown to inhibit ligand-mediated receptor internalization from the cell The region covered by this domain model may be involved in that as the C-terminus (which contains a UBA domain) was shown to be essential but …	1000	.	Cufflinks	transcript	.	FPKM "4.7870512234"
scaffold41|size414306	91667	92026	---NA---	1000	.	Cufflinks	transcript	.	FPKM "2.1595936754"
scaffold1162|size17557	4149	6523	CG4995 gene product-Mitochondrial carrierSSCA008373-PApep: supercontig: 1:JXLN01010851:40:1088:1 gene:SSCA008373 transcript:SSCA008373-RA gene_biotype: _coding transcript_biotype: _coding	1000	-	Cufflinks	transcript	.	FPKM "1.4770150939"
scaffold41|size414306	85182	86593	---NA---	1000	.	Cufflinks	transcript	.	FPKM "2.8079739766"
scaffold41|size414306	93172	93613	---NA---	1000	.	Cufflinks	transcript	.	FPKM "2.0523070180"
scaffold41|size414306	96487	98540	CG9194 gene product-Ion This family includes the two membrane helix type ion channels found inSSCA007513-PApep: supercontig: 1:JXLN01001653:6848:8596:1 gene:SSCA007513 transcript:SSCA007513-RA gene_biotype: _coding transcript_biotype: _coding	1000	+	Cufflinks	transcript	.	FPKM "1.7107463380"
scaffold41|size414306	94074	96372	CG12543 gene productSSCA009056-PApep: supercontig: 1:JXLN01001653:5769:6072:1 gene:SSCA009056 transcript:SSCA009056-RA gene_biotype: _coding transcript_biotype: _coding	1000	+	Cufflinks	transcript	.	FPKM "1.3678226810"
scaffold41|size414306	94074	95045	SSCA009056-PApep: supercontig: 1:JXLN01001653:5769:6072:1 gene:SSCA009056 transcript:SSCA009056-RA gene_biotype: _coding transcript_biotype: _coding	1000	.	Cufflinks	transcript	.	FPKM "0.7505094638"
scaffold41|size414306	99872	100542	CG9194 gene productSSCA002969-PApep: supercontig: 1:JXLN01001653:12809:15051:1 gene:SSCA002969 transcript:SSCA002969-RA gene_biotype: _coding transcript_biotype: _coding	1000	.	Cufflinks	transcript	.	FPKM "2.5492243379"
scaffold41|size414306	103597	104572	-_threonylcarbamoyl- tRNA threonylcarbamoyl adenosine modification Sua5 Has but called a tRNA modification Ref 2 authors say probably heteromultimeric Paralogs may mean its does the final binding to theSSCA009946-PApep: supercontig: 1:JXLN01015550:19166:19843:-1 gene:SSCA009946 transcript:SSCA009946-RA gene_biotype: _coding transcript_biotype: _coding	1000	.	Cufflinks	transcript	.	FPKM "2.4167617610"
scaffold41|size414306	104714	107077	SSCA000284-PApep: supercontig: 1:JXLN01015550:20471:27526:-1 gene:SSCA000284 transcript:SSCA000284-RA gene_biotype: _coding transcript_biotype: _coding	1000	-	Cufflinks	transcript	.	FPKM "3.4524062964"
scaffold41|size414306	107206	107855	SSCA000284-PApep: supercontig: 1:JXLN01015550:20471:27526:-1 gene:SSCA000284 transcript:SSCA000284-RA gene_biotype: _coding transcript_biotype: _coding	1000	.	Cufflinks	transcript	.	FPKM "0.8882823491"
scaffold41|size414306	101016	103407	S6k gene product-Catalytic domain of AGC family Serine Threonine STKs catalyze the transfer of the gamma-phosphoryl group from ATP to serine threonine residues on AGC kinases regulate many cellular processes including and Many are implicated in the development of various human Members of this family include cAMP-dependent Kinase (PKA) cGMP-dependent Kinase (PKG) Kinase C (PKC) Kinase B (PKB) G -c…	1000	+	Cufflinks	transcript	.	FPKM "6.4926166086"
scaffold1165|size17517	1538	1965	---NA---	1000	.	Cufflinks	transcript	.	FPKM "3.6448528417"
scaffold41|size414306	108949	109726	SSCA000284-PApep: supercontig: 1:JXLN01015550:20471:27526:-1 gene:SSCA000284 transcript:SSCA000284-RA gene_biotype: _coding transcript_biotype: _coding	1000	.	Cufflinks	transcript	.	FPKM "1.0754778634"
scaffold41|size414306	109995	110711	SSCA000284-PApep: supercontig: 1:JXLN01015550:20471:27526:-1 gene:SSCA000284 transcript:SSCA000284-RA gene_biotype: _coding transcript_biotype: _coding	1000	.	Cufflinks	transcript	.	FPKM "1.1287138603"
scaffold41|size414306	110870	112293	SSCA000284-PApep: supercontig: 1:JXLN01015550:20471:27526:-1 gene:SSCA000284 transcript:SSCA000284-RA gene_biotype: _coding transcript_biotype: _coding	1000	.	Cufflinks	transcript	.	FPKM "0.7556342955"
scaffold41|size414306	112514	112970	---NA---	1000	.	Cufflinks	transcript	.	FPKM "7.6150975428"
scaffold41|size414306	118987	119213	---NA---	1000	.	Cufflinks	transcript	.	FPKM "15.2976333794"
scaffold41|size414306	128265	128837	---NA---	1000	.	Cufflinks	transcript	.	FPKM "3.1964309824"
scaffold41|size414306	124792	126109	Fkbp13 gene product-FKBP-type peptidyl-prolyl cis-transSSCA004211-PApep: supercontig: 1:JXLN01015550:37378:38129:-1 gene:SSCA004211 transcript:SSCA004211-RA gene_biotype: _coding transcript_biotype: _coding	1000	-	Cufflinks	transcript	.	FPKM "12.4512314729"
scaffold41|size414306	126268	128212	CG6001 gene productSSCA003738-PApep: supercontig: 1:JXLN01015550:39034:39656:1 gene:SSCA003738 transcript:SSCA003738-RA gene_biotype: _coding transcript_biotype: _coding	1000	+	Cufflinks	transcript	.	FPKM "3.0483772959"
scaffold41|size414306	131075	132156	CG8674 gene product-ATP12 chaperone Mitochondrial F1-ATPase is an oligomeric enzyme composed of five distinct subunit The alpha and beta subunits make up the bulk of mass of In Saccharomyces cerevisiae both subunits are synthesized as precursors with amino-terminal targeting signals that are removed upon translocation of the s to the matrix These s include examples from eukaryotes and bacteria an…	1000	-	Cufflinks	transcript	.	FPKM "3.0594872819"
scaffold41|size414306	130173	131003	CG14939 gene productSSCA008329-PApep: supercontig: 1:JXLN01015550:41572:42868:1 gene:SSCA008329 transcript:SSCA008329-RA gene_biotype: _coding transcript_biotype: _coding	1000	+	Cufflinks	transcript	.	FPKM "1.9913692434"
scaffold1165|size17517	16535	17479	wg gene product-found in WntSSCA008339-PApep: supercontig: 1:JXLN01011123:18396:19449:1 gene:SSCA008339 transcript:SSCA008339-RA gene_biotype: _coding transcript_biotype: _coding	1000	.	Cufflinks	transcript	.	FPKM "0.9865097472"
scaffold41|size414306	132377	134805	CG3061 gene product-chaperone This model represents bacterial forms of part of the - - chaperone The three components typically are encoded by consecutive homologs occur in many typically not near and -like genes most such genes are not included by this Eukaryotic (mitochondrial and chloroplast) forms are not included in the scope of thisSSCA005706-PApep: supercontig: 1:JXLN01015550:45280:46445:1…	1000	+	Cufflinks	transcript	.	FPKM "4.4932345822"
scaffold41|size414306	135126	136001	CG12393 gene product-Sesquipedalian family Pleckstrin homology (PH) The sesquipedalian family has 2 mammalian members: Ses1 and which are also callled 7 kDa inositol polyphosphate phosphatase-interacting 1 and They play a role in endocytic trafficking and are required for receptor recycling from both to the trans-Golgi network and the plasma Members of this family form homodimers and Sesquipedali…	1000	.	Cufflinks	transcript	.	FPKM "5.9691687546"
scaffold41|size414306	140560	142152	---NA---	1000	.	Cufflinks	transcript	.	FPKM "1.1700619388"
scaffold41|size414306	113090	116229	CG8949 gene productSSCA005202-PApep: supercontig: 1:JXLN01015550:29143:30159:-1 gene:SSCA005202 transcript:SSCA005202-RA gene_biotype: _coding transcript_biotype: _coding	1000	-	Cufflinks	transcript	.	FPKM "1.9772945794"
scaffold41|size414306	136111	140481	pap gene product-Mediator complex subunit 13 C- Mediator is a large complex of up to 33 s that is conserved from plants through fungi to humans - the number and representation of individual subunits varying with It is arranged into four different a a a tail and a kinase-activity and the number of subunits within each of these is what varies with Mediator regulates the transcriptional activity of …	1000	-	Cufflinks	transcript	.	FPKM "2.6180690423"
scaffold41|size414306	119523	124681	babo gene product-Hexokinase (EC: ) contains two structurally similar domains represented by this family and Some members of the family have two copies of each of theseSSCA005828-PApep: supercontig: 1:JXLN01015550:33261:34458:1 gene:SSCA005828 transcript:SSCA005828-RA gene_biotype: _coding transcript_biotype: _coding	1000	+	Cufflinks	transcript	.	FPKM "3.0898246845"
scaffold41|size414306	146958	148917	SSCA001359-PApep: supercontig: 1:JXLN01011566:21268:24194:1 gene:SSCA001359 transcript:SSCA001359-RA gene_biotype: _coding transcript_biotype: _coding	1000	+	Cufflinks	transcript	.	FPKM "5.5094625554"
scaffold41|size414306	142851	145942	pap gene product-Mediator complex subunit 13 N- Mediator is a large complex of up to 33 s that is conserved from plants through fungi to humans - the number and representation of individual subunits varying with It is arranged into four different a a a tail and a kinase-activity and the number of subunits within each of these is what varies with Mediator regulates the transcriptional activity of …	1000	-	Cufflinks	transcript	.	FPKM "3.1075711779"
scaffold41|size414306	152266	154153	CG11979 gene product-DNA-directed RNA polymerase II subunit familySSCA000040-PApep: supercontig: 1:JXLN01011566:26142:26963:1 gene:SSCA000040 transcript:SSCA000040-RA gene_biotype: _coding transcript_biotype: _coding	1000	-	Cufflinks	transcript	.	FPKM "4.0750118896"
scaffold41|size414306	154526	155818	---NA---	1000	+	Cufflinks	transcript	.	FPKM "2.0106339193"
scaffold1164|size17518	5724	11110	zfh2 gene product-DNA-binding factors that are involved in the transcriptional regulation of key developmentalSSCA005388-PApep: supercontig: 1:JXLN01015461:2495:16440:-1 gene:SSCA005388 transcript:SSCA005388-RA gene_biotype: _coding transcript_biotype: _coding	1000	-	Cufflinks	transcript	.	FPKM "0.6473291455"
scaffold41|size414306	155893	156701	CG17366 gene product---NA---	1000	.	Cufflinks	transcript	.	FPKM "1.5027605474"
scaffold41|size414306	154526	154855	---NA---	1000	.	Cufflinks	transcript	.	FPKM "4.5182017617"
scaffold41|size414306	148978	152191	Nle gene product-WD40 found in a number of eukaryotic s that cover a wide variety of functions including adaptor regulatory modules in signal pre-mRNA processing and cytoskeleton assembly typically contains a GH dipeptide 11-24 residues from its N-terminus and the WD dipeptide at its C-terminus and is 40 residues hence the name WD40 between GH and WD lies a conserved core serves as a stable prope…	1000	.	Cufflinks	transcript	.	FPKM "2.7050404133"
scaffold41|size414306	164724	165531	---NA---	1000	.	Cufflinks	transcript	.	FPKM "1.0837299156"
scaffold41|size414306	164232	164599	---NA---	1000	.	Cufflinks	transcript	.	FPKM "2.2707391855"
scaffold41|size414306	166032	168328	CG17365 gene productSSCA005266-PApep: supercontig: 1:JXLN01011566:41364:42949:1 gene:SSCA005266 transcript:SSCA005266-RA gene_biotype: _coding transcript_biotype: _coding	1000	+	Cufflinks	transcript	.	FPKM "4.7072252440"
scaffold41|size414306	168392	173503	CG9153 gene product [alt 1]-Alpha-tubulin suppressor and related RCC1 domain-containing sSSCA001655-PApep: supercontig: 1:JXLN01000522:3067:4722:1 gene:SSCA001655 transcript:SSCA001655-RA gene_biotype: _coding transcript_biotype: _coding	1000	+	Cufflinks	transcript	.	FPKM "4.8690110582"
scaffold41|size414306	172030	173503	CG9153 gene product [alt 1]-Alpha-tubulin suppressor and related RCC1 domain-containing sSSCA001655-PApep: supercontig: 1:JXLN01000522:3067:4722:1 gene:SSCA001655 transcript:SSCA001655-RA gene_biotype: _coding transcript_biotype: _coding	1000	.	Cufflinks	transcript	.	FPKM "3.5659895722"
scaffold41|size414306	185792	193221	CG12428 gene product [alt 2]---NA---	1000	+	Cufflinks	transcript	.	FPKM "2.0512431744"
scaffold41|size414306	171603	171910	Iap2 gene productSSCA008994-PApep: supercontig: 1:JXLN01000003:36724:38501:-1 gene:SSCA008994 transcript:SSCA008994-RA gene_biotype: _coding transcript_biotype: _coding	1000	.	Cufflinks	transcript	.	FPKM "6.4787960672"
scaffold1164|size17518	5724	8298	---NA---	1000	.	Cufflinks	transcript	.	FPKM "4.1008272266"
scaffold41|size414306	175858	182603	Cha gene product [alt 2]-Multidrug resistanceSSCA008505-PApep: supercontig: 1:JXLN01011566:51369:53039:1 gene:SSCA008505 transcript:SSCA008505-RA gene_biotype: _coding transcript_biotype: _coding	1000	+	Cufflinks	transcript	.	FPKM "3.1668429836"
scaffold41|size414306	197541	197890	---NA---	1000	.	Cufflinks	transcript	.	FPKM "2.5210074298"
scaffold41|size414306	197997	200571	Cha gene product [alt 1]-Choline Carnitine oSSCA008918-PApep: supercontig: 1:JXLN01013659:142:1795:1 gene:SSCA008918 transcript:SSCA008918-RA gene_biotype: _coding transcript_biotype: _coding	1000	+	Cufflinks	transcript	.	FPKM "5.1077629667"
scaffold41|size414306	178461	179249	---NA---	1000	.	Cufflinks	transcript	.	FPKM "1.1179338210"
scaffold41|size414306	204317	208232	40 gene product-DNA polymerase III subunits gamma and tauSSCA004318-PApep: supercontig: 1:JXLN01013659:10446:11854:-1 gene:SSCA004318 transcript:SSCA004318-RA gene_biotype: _coding transcript_biotype: _coding	1000	.	Cufflinks	transcript	.	FPKM "3.5794639214"
scaffold41|size414306	200815	204195	su(w[a]) gene product-Alternative splicing This entry represents the conserved N-terminal region of SWAP (suppressor-of-white-apricot ) This region contains two highly conserved viz: DRY and which appear to be the sites for alternative splicing of exons 2 and 3 of the SWAP These s are thus thought to be involved in auto-regulation of pre-mRNA Most family members are associated with two Surp domai…	1000	+	Cufflinks	transcript	.	FPKM "2.2661333709"
scaffold41|size414306	200815	202094	su(w[a]) gene product-Alternative splicing This entry represents the conserved N-terminal region of SWAP (suppressor-of-white-apricot ) This region contains two highly conserved viz: DRY and which appear to be the sites for alternative splicing of exons 2 and 3 of the SWAP These s are thus thought to be involved in auto-regulation of pre-mRNA Most family members are associated with two Surp domai…	1000	-	Cufflinks	transcript	.	FPKM "1.6950416608"
scaffold41|size414306	208344	211787	Lis1 gene product-WD40 found in a number of eukaryotic s that cover a wide variety of functions including adaptor regulatory modules in signal pre-mRNA processing and cytoskeleton assembly typically contains a GH dipeptide 11-24 residues from its N-terminus and the WD dipeptide at its C-terminus and is 40 residues hence the name WD40 between GH and WD lies a conserved core serves as a stable prop…	1000	-	Cufflinks	transcript	.	FPKM "5.7412131632"
scaffold41|size414306	214595	215015	Nf1 gene product [alt 1]SSCA004291-PApep: supercontig: 1:JXLN01001653:71156:79657:-1 gene:SSCA004291 transcript:SSCA004291-RA gene_biotype: _coding transcript_biotype: _coding	1000	+	Cufflinks	transcript	.	FPKM "2.3347106031"
scaffold41|size414306	216111	216565	Nf1 gene product [alt 1]SSCA004291-PApep: supercontig: 1:JXLN01001653:71156:79657:-1 gene:SSCA004291 transcript:SSCA004291-RA gene_biotype: _coding transcript_biotype: _coding	1000	.	Cufflinks	transcript	.	FPKM "1.9528423545"
scaffold116|size186364	2827	3975	---NA---	1000	.	Cufflinks	transcript	.	FPKM "0.5418982057"
scaffold41|size414306	221369	224176	Nf1 gene product [alt 2]SSCA004291-PApep: supercontig: 1:JXLN01001653:71156:79657:-1 gene:SSCA004291 transcript:SSCA004291-RA gene_biotype: _coding transcript_biotype: _coding	1000	+	Cufflinks	transcript	.	FPKM "2.4467920953"
scaffold41|size414306	247088	247784	CG9011 gene productSSCA000526-PApep: supercontig: 1:JXLN01010899:2129:10563:-1 gene:SSCA000526 transcript:SSCA000526-RA gene_biotype: _coding transcript_biotype: _coding	1000	.	Cufflinks	transcript	.	FPKM "1.0263547448"
scaffold41|size414306	249748	250332	---NA---	1000	.	Cufflinks	transcript	.	FPKM "4.0394682247"
scaffold41|size414306	249165	249656	CG14001 gene productSSCA000526-PApep: supercontig: 1:JXLN01010899:2129:10563:-1 gene:SSCA000526 transcript:SSCA000526-RA gene_biotype: _coding transcript_biotype: _coding	1000	.	Cufflinks	transcript	.	FPKM "1.2257783224"
scaffold41|size414306	253284	253917	---NA---	1000	.	Cufflinks	transcript	.	FPKM "0.9200774464"
scaffold41|size414306	258902	260895	klu gene product-Zinc C2H2 The C2H2 zinc finger is a classical zinc finger C2H2-type zinc fingers are ubiquitous more than 1% of all mammalian s are to contain at least one zinc They often function as DNA or binding structural such as in eukaryotic transcription and therefore they play important roles in cellular processes such as and C2H2 zinc finger s contain from 1 to more than 30 zinc fingerS…	1000	.	Cufflinks	transcript	.	FPKM "0.8793717489"
scaffold41|size414306	250838	251987	l(2)37Cc gene product-Prohibitin family SPFH ( and C) This model characterizes s prohibitin (a lipid raft-associated integral membrane ) Individual s of the SPFH (band 7) domain superfamily may cluster to form membrane microdomains which may in turn recruit multi These in addition to being stable may also be dynamic units with their own regulatory Prohibitin is a mitochondrial inner-membrane whic…	1000	+	Cufflinks	transcript	.	FPKM "7.7640392637"
scaffold41|size414306	250857	253220	l(2)37Cc gene product-Prohibitin family SPFH ( and C) This model characterizes s prohibitin (a lipid raft-associated integral membrane ) Individual s of the SPFH (band 7) domain superfamily may cluster to form membrane microdomains which may in turn recruit multi These in addition to being stable may also be dynamic units with their own regulatory Prohibitin is a mitochondrial inner-membrane whic…	1000	-	Cufflinks	transcript	.	FPKM "3.7931713984"
scaffold41|size414306	274193	274895	SSCA003823-PApep: supercontig: 1:JXLN01010899:31874:32848:-1 gene:SSCA003823 transcript:SSCA003823-RA gene_biotype: _coding transcript_biotype: _coding	1000	.	Cufflinks	transcript	.	FPKM "1.1593376762"
scaffold41|size414306	273202	273836	---NA---	1000	.	Cufflinks	transcript	.	FPKM "0.8345670162"
scaffold101|size219283	19066	24969	CG2136 gene product-STKc_MAP3K- Catalytic domain of Mitogen-Activated Kinase (MAPK) Kinase Kinase-like Serine Threonine STKs catalyze the transfer of the gamma-phosphoryl group from ATP to serine threonine residues on This subfamily is composed mainly of MAP3Ks and similar including TGF-beta Activated Kinase-1 ( also called MAP3K7) Mixed lineage kinase (MLK) MLK-Like mitogen-activated Triple Kina…	1000	-	Cufflinks	transcript	.	FPKM "1.8417597998"
scaffold116|size186364	5632	6566	---NA---	1000	-	Cufflinks	transcript	.	FPKM "0.9604444589"
[truncated: 16,698 more rows]
