# Supplementary material for: Rewired RNAi-mediated genome surveillance in house dust mites
Source: PLoS Genet. 2018 Jan 29;14(1):e1007183. doi: 10.1371/journal.pgen.1007183 (PMC5805368; doi:10.1371/journal.pgen.1007183)
Supplement: S2 Table — (BED) [file pgen.1007183.s018.bed]

scaffold1616|size9137	1804	4910	TE1
scaffold666|size25318	3998	7104	TE2
scaffold856|size32684	10483	13589	TE3
scaffold208|size74645	22348	25454	TE4
scaffold315|size66514	60490	63597	TE5
scaffold106|size206997	170055	173161	TE6
scaffold58|size349262	335135	338241	TE7
scaffold1094|size18806	41	3151	TE8
scaffold1375|size25792	15039	18149	TE9
scaffold1094|size18806	1042	3152	TE10
scaffold1616|size9137	2799	4909	TE11
scaffold666|size25318	4999	7109	TE12
scaffold1375|size25792	16038	18148	TE13
scaffold208|size74645	23349	25459	TE14
scaffold315|size66514	61485	63596	TE15
scaffold106|size206997	171050	173160	TE16
scaffold58|size349262	336130	338240	TE17
scaffold148|size151816	79278	82142	TE18
scaffold148|size151816	78277	82143	TE19
scaffold53|size348755	218781	221937	TE20
scaffold110|size196718	141891	144943	TE21
scaffold298|size38861	27521	30582	TE22
scaffold148|size151816	134061	137122	TE23
scaffold1|size1740722	1292571	1295605	TE24
scaffold162|size130786	5751	8806	TE25
scaffold125|size175884	172680	175736	TE26
scaffold19|size555092	357763	360809	TE27
scaffold165|size127586	44711	47764	TE28
scaffold129|size202815	150559	153682	TE29
scaffold4|size991128	722497	725558	TE30
scaffold609|size52184	10987	14051	TE31
scaffold2|size1699609	1164139	1167184	TE32
scaffold155|size135931	88910	91958	TE33
scaffold10|size739037	386098	389162	TE34
scaffold25|size503875	64269	67306	TE35
scaffold21|size522413	262834	265879	TE36
scaffold18|size555649	302450	305499	TE37
scaffold58|size349262	2846	5910	TE38
scaffold102|size218725	206396	209460	TE39
scaffold11|size645713	420309	423410	TE40
scaffold38|size423637	300817	303900	TE41
scaffold42|size410320	8483	11598	TE42
scaffold37|size425683	341294	344355	TE43
scaffold64|size307928	214929	217969	TE44
scaffold135|size165346	28153	31179	TE45
scaffold399|size52434	1	3009	TE46
scaffold27|size483723	476202	479241	TE47
scaffold5|size955761	946934	949973	TE48
scaffold92|size235414	36414	39501	TE49
scaffold36|size426437	184796	187831	TE50
scaffold153|size138506	45508	48565	TE51
scaffold8|size760192	248229	251284	TE52
scaffold139|size158919	97281	100335	TE53
scaffold189|size92431	76018	79083	TE54
scaffold24|size505992	70359	73431	TE55
scaffold137|size162969	143386	146425	TE56
scaffold159|size132448	60392	63427	TE57
scaffold284|size41092	10947	14004	TE58
scaffold149|size199602	164572	167669	TE59
scaffold13|size626939	4470	7546	TE60
scaffold74|size310067	20980	24056	TE61
scaffold57|size333800	161927	165003	TE62
scaffold59|size318664	142207	145253	TE63
scaffold301|size38094	7630	10714	TE64
scaffold7|size778618	735624	738708	TE65
scaffold472|size29238	1	2003	TE66
scaffold1240|size16196	4363	7435	TE67
scaffold1239|size16199	4490	7562	TE68
scaffold1580|size10213	5390	8462	TE69
scaffold1557|size20139	16351	19423	TE70
scaffold856|size32684	25431	28503	TE71
scaffold347|size34345	27806	30878	TE72
scaffold111|size195916	5681	8761	TE73
scaffold8|size760192	145167	148220	TE74
scaffold46|size366939	46256	49317	TE75
scaffold1|size1740722	591452	594512	TE76
scaffold65|size299581	226205	229254	TE77
scaffold14|size613088	462886	465928	TE78
scaffold676|size25221	4998	8030	TE79
scaffold809|size23242	11097	14129	TE80
scaffold3|size1107866	1104176	1107208	TE81
scaffold102|size218725	41990	45042	TE82
scaffold33|size445179	27093	30138	TE83
scaffold3|size1107866	1047842	1050905	TE84
scaffold52|size348921	45311	48394	TE85
scaffold115|size187166	20111	23152	TE86
scaffold65|size299581	163022	166079	TE87
scaffold61|size313075	179209	182275	TE88
scaffold35|size434843	176145	179233	TE89
scaffold18|size555649	265844	268922	TE90
scaffold68|size291330	218471	221591	TE91
scaffold1|size1740722	1412936	1416017	TE92
scaffold2|size1699609	1303567	1306611	TE93
scaffold1413|size24759	3881	6931	TE94
scaffold115|size187166	118237	121290	TE95
scaffold1413|size24759	3914	6974	TE96
scaffold115|size187166	118270	121330	TE97
scaffold824|size23016	9863	12930	TE98
scaffold21|size522413	40408	43475	TE99
scaffold47|size364914	263386	266463	TE100
scaffold1563|size10603	1	2301	TE101
scaffold304|size37485	4125	7194	TE102
scaffold963|size21221	9800	12869	TE103
scaffold349|size34274	17911	20980	TE104
scaffold314|size36665	18169	21238	TE105
scaffold7|size778618	238113	241171	TE106
scaffold200|size85606	47063	50114	TE107
scaffold173|size119557	63193	66252	TE108
scaffold23|size513676	424028	427107	TE109
scaffold18|size555649	368410	371462	TE110
scaffold60|size317456	175819	178872	TE111
scaffold159|size132448	129366	132398	TE112
scaffold13|size626939	485485	488550	TE113
scaffold50|size351222	217688	220732	TE114
scaffold4|size991128	814694	817735	TE115
scaffold1630|size8682	825	3887	TE116
scaffold929|size21619	2938	6000	TE117
scaffold851|size22706	10698	13761	TE118
scaffold677|size25169	16017	19080	TE119
scaffold58|size349262	158987	162049	TE120
scaffold83|size245756	222533	225595	TE121
scaffold308|size37217	31155	34200	TE122
scaffold101|size219283	168065	171130	TE123
scaffold39|size422454	30836	33891	TE124
scaffold2|size1699609	637732	640801	TE125
scaffold24|size505992	421341	424463	TE126
scaffold24|size505992	422340	424472	TE127
scaffold37|size425683	22103	25158	TE128
scaffold1084|size18960	6472	9522	TE129
scaffold119|size182081	26456	29557	TE130
scaffold1|size1740722	442820	445908	TE131
scaffold1147|size17743	1358	4428	TE132
scaffold1157|size17608	2233	5294	TE133
scaffold913|size28663	16754	19812	TE134
scaffold38|size423637	84152	87239	TE135
scaffold149|size199602	27319	30392	TE136
scaffold28|size464538	292169	295245	TE137
scaffold1114|size18430	5130	8198	TE138
scaffold1040|size20037	7214	10291	TE139
scaffold14|size613088	356890	359048	TE140
scaffold447|size29905	5633	8733	TE141
scaffold84|size245478	132091	135173	TE142
scaffold398|size31899	24189	27290	TE143
scaffold1103|size18705	14529	17665	TE144
scaffold321|size36176	17560	20699	TE145
scaffold1|size1740722	67162	70242	TE146
scaffold118|size237414	111354	114427	TE147
scaffold7|size778618	298442	301483	TE148
scaffold11|size645713	232043	235089	TE149
scaffold274|size43975	7650	10685	TE150
scaffold65|size299581	95427	98462	TE151
scaffold99|size229295	91617	94691	TE152
scaffold11|size645713	202634	205697	TE153
scaffold91|size236664	195620	198704	TE154
scaffold103|size218184	114623	117719	TE155
scaffold1|size1740722	13008	16072	TE156
scaffold136|size164353	125479	128523	TE157
scaffold48|size356087	323157	326202	TE158
scaffold151|size141260	127285	130359	TE159
scaffold202|size84505	24871	27923	TE160
scaffold89|size238932	162076	165108	TE161
scaffold44|size389383	93171	96242	TE162
scaffold226|size61482	1137	4168	TE163
scaffold64|size307928	153494	156560	TE164
scaffold20|size554482	531512	534586	TE165
scaffold103|size218184	74883	77935	TE166
scaffold96|size232027	79227	82294	TE167
scaffold7|size778618	44765	47805	TE168
scaffold10|size739037	297649	300727	TE169
scaffold96|size232027	101887	104951	TE170
scaffold149|size199602	58951	62001	TE171
scaffold9|size717327	110666	113721	TE172
scaffold86|size242966	107048	110108	TE173
scaffold87|size239380	64238	67295	TE174
scaffold5|size955761	237683	240737	TE175
scaffold15|size572639	186852	189927	TE176
scaffold133|size166307	137147	140251	TE177
scaffold24|size505992	443545	446581	TE178
scaffold297|size38960	31741	34778	TE179
scaffold29|size461722	377854	380913	TE180
scaffold164|size128177	79855	82906	TE181
scaffold211|size71058	15634	18703	TE182
scaffold39|size422454	405220	408290	TE183
scaffold191|size91082	68161	71214	TE184
scaffold3|size1107866	39930	42981	TE185
scaffold147|size152057	77479	80533	TE186
scaffold1004|size20577	1	2509	TE187
scaffold146|size174271	5298	8369	TE188
scaffold771|size23803	8966	12037	TE189
scaffold41|size414306	264155	267226	TE190
scaffold66|size322558	226667	229715	TE191
scaffold40|size417961	268738	271781	TE192
scaffold852|size22690	3432	6496	TE193
scaffold322|size36117	7998	11062	TE194
scaffold1620|size9007	6727	9000	TE195
scaffold279|size42125	8233	11273	TE196
scaffold540|size27646	12342	14458	TE197
scaffold497|size28553	22409	25467	TE198
scaffold2|size1699609	59601	62657	TE199
scaffold663|size25379	12464	15524	TE200
scaffold663|size25379	12507	15557	TE201
scaffold663|size25379	12536	15593	TE202
scaffold51|size350002	3959	7018	TE203
scaffold199|size86160	79548	82607	TE204
scaffold9|size717327	201320	204382	TE205
scaffold84|size245478	236186	239244	TE206
scaffold114|size188867	149999	153051	TE207
scaffold100|size250169	30638	33715	TE208
scaffold1502|size12015	4242	7305	TE209
scaffold62|size312748	262911	265974	TE210
scaffold7|size778618	487336	490390	TE211
scaffold540|size27646	11342	14438	TE212
scaffold250|size48104	33356	36422	TE213
scaffold132|size166915	63107	66173	TE214
scaffold12|size1149099	624522	627587	TE215
scaffold95|size245422	42079	45110	TE216
scaffold97|size230796	225151	228179	TE217
scaffold15|size572639	486019	489065	TE218
scaffold36|size426437	182609	185656	TE219
scaffold43|size400166	372140	375190	TE220
scaffold66|size322558	119989	123029	TE221
scaffold9|size717327	298240	301333	TE222
scaffold60|size317456	246823	249852	TE223
scaffold538|size27647	9493	12577	TE224
scaffold110|size196718	136636	139720	TE225
scaffold123|size178469	99505	102560	TE226
scaffold48|size356087	133410	136456	TE227
scaffold189|size92431	60643	63712	TE228
scaffold43|size400166	40725	43783	TE229
scaffold223|size64957	18654	21713	TE230
scaffold18|size555649	238177	241231	TE231
scaffold190|size92159	13193	16252	TE232
scaffold30|size455083	280873	283947	TE233
scaffold4|size991128	25998	29130	TE234
scaffold2|size1699609	1385288	1388367	TE235
scaffold1388|size13674	10946	13500	TE236
scaffold3|size1107866	268661	271695	TE237
scaffold27|size483723	43674	46720	TE238
scaffold42|size410320	333848	336907	TE239
scaffold3|size1107866	701500	704552	TE240
scaffold69|size284647	4666	7725	TE241
scaffold188|size94485	86768	89828	TE242
scaffold21|size522413	384188	387242	TE243
scaffold41|size414306	35678	38779	TE244
scaffold173|size119557	30492	33570	TE245
scaffold15|size572639	454603	457655	TE246
scaffold38|size423637	355473	358515	TE247
scaffold94|size234392	92050	95083	TE248
scaffold14|size613088	102366	105429	TE249
scaffold37|size425683	355628	358663	TE250
scaffold5|size955761	129656	132717	TE251
scaffold26|size495971	455598	458644	TE252
scaffold238|size51784	36451	39511	TE253
scaffold119|size182081	101382	104432	TE254
scaffold164|size128177	96177	99246	TE255
scaffold140|size158909	8544	11594	TE256
scaffold140|size158909	20427	23477	TE257
scaffold140|size158909	32294	35344	TE258
scaffold169|size123968	100489	103538	TE259
scaffold71|size306096	78006	81045	TE260
scaffold329|size35715	28890	31941	TE261
scaffold93|size235283	117196	120238	TE262
scaffold132|size166915	122535	125572	TE263
scaffold1238|size16201	5533	8586	TE264
scaffold291|size39555	24090	27127	TE265
scaffold162|size130786	68447	71492	TE266
scaffold62|size312748	29019	32066	TE267
scaffold481|size44186	2185	5239	TE268
scaffold17|size560895	200086	203140	TE269
scaffold645|size25695	22991	25600	TE270
scaffold456|size29711	8480	11548	TE271
scaffold146|size174271	148432	151490	TE272
scaffold168|size125973	58197	61252	TE273
scaffold26|size495971	5594	8813	TE274
scaffold777|size23713	8779	11998	TE275
scaffold139|size158919	153420	156639	TE276
scaffold26|size495971	6594	9007	TE277
scaffold777|size23713	9585	11998	TE278
scaffold139|size158919	154420	156833	TE279
scaffold533|size27840	13021	15488	TE280
scaffold763|size23954	7206	9519	TE281
scaffold131|size167398	146316	149555	TE282
scaffold53|size348755	191584	193775	TE283
scaffold248|size48214	32394	35552	TE284
scaffold202|size84505	56566	59724	TE285
scaffold1376|size13781	2058	4462	TE286
scaffold877|size22367	7320	9724	TE287
scaffold248|size48214	33238	35642	TE288
scaffold202|size84505	57476	59880	TE289
scaffold212|size119161	45021	47318	TE290
scaffold818|size45744	10793	13089	TE291
scaffold628|size26015	11220	13516	TE292
scaffold671|size25261	11564	13860	TE293
scaffold553|size27424	14387	16683	TE294
scaffold936|size21571	7921	10262	TE295
scaffold1072|size19190	9721	12062	TE296
scaffold595|size26631	13060	15401	TE297
scaffold131|size167398	147338	149679	TE298
scaffold3|size1107866	49285	52337	TE299
scaffold112|size192501	32859	35901	TE300
scaffold211|size71058	63147	66189	TE301
scaffold118|size237414	175351	178405	TE302
scaffold14|size613088	426231	429283	TE303
scaffold231|size57033	20548	23624	TE304
scaffold8|size760192	94292	97344	TE305
scaffold1|size1740722	754523	757634	TE306
scaffold1|size1740722	274745	277797	TE307
scaffold233|size54771	24062	27120	TE308
scaffold674|size43659	8157	11205	TE309
scaffold65|size299581	135481	138540	TE310
scaffold26|size495971	364439	367502	TE311
scaffold24|size505992	135526	138603	TE312
scaffold194|size108396	22923	25969	TE313
scaffold87|size239380	126450	129537	TE314
scaffold71|size306096	171536	174618	TE315
scaffold67|size295117	132267	135313	TE316
scaffold29|size461722	176075	179140	TE317
scaffold295|size39127	1159	4220	TE318
scaffold295|size39127	14954	18015	TE319
scaffold295|size39127	21864	24925	TE320
scaffold295|size39127	28761	31822	TE321
scaffold209|size72495	48355	51416	TE322
scaffold62|size312748	223718	226740	TE323
scaffold102|size218725	85694	88760	TE324
scaffold149|size199602	35233	38274	TE325
scaffold34|size436205	316986	320028	TE326
scaffold215|size69118	30723	33767	TE327
scaffold1628|size8762	2372	5504	TE328
scaffold1494|size12115	5712	8842	TE329
scaffold90|size237115	172588	175663	TE330
scaffold2|size1699609	219351	222436	TE331
scaffold345|size55715	6947	9994	TE332
scaffold47|size364914	238484	241516	TE333
scaffold1|size1740722	470793	473860	TE334
scaffold1|size1740722	204061	207112	TE335
scaffold109|size197899	106791	109828	TE336
scaffold17|size560895	410390	413421	TE337
scaffold27|size483723	344892	347935	TE338
scaffold13|size626939	551813	554854	TE339
scaffold103|size218184	62391	65453	TE340
scaffold131|size167398	37783	40868	TE341
scaffold30|size455083	163627	166694	TE342
scaffold47|size364914	6125	9179	TE343
scaffold8|size760192	681610	684653	TE344
scaffold242|size49419	30408	33468	TE345
scaffold162|size130786	115902	118965	TE346
scaffold114|size188867	11651	14703	TE347
scaffold3|size1107866	606280	609327	TE348
scaffold18|size555649	159030	162072	TE349
scaffold85|size245178	31488	34579	TE350
scaffold72|size280335	189918	192989	TE351
scaffold80|size248861	103595	106642	TE352
scaffold170|size123782	77641	80689	TE353
scaffold14|size613088	174563	177629	TE354
scaffold184|size99743	64598	67700	TE355
scaffold29|size461722	144251	147283	TE356
scaffold646|size25689	20541	23582	TE357
scaffold117|size182286	42035	45076	TE358
scaffold121|size179296	1170	4238	TE359
scaffold96|size232027	25976	29044	TE360
scaffold2|size1699609	1125730	1128793	TE361
scaffold685|size25022	8018	11077	TE362
scaffold11|size645713	509929	512990	TE363
scaffold521|size28079	2799	5871	TE364
scaffold523|size28000	14562	17634	TE365
scaffold21|size522413	347468	350540	TE366
scaffold66|size322558	75315	78376	TE367
scaffold221|size66451	48647	51703	TE368
scaffold224|size63844	38678	41753	TE369
scaffold794|size23497	7370	10401	TE370
scaffold937|size21550	5891	8979	TE371
scaffold2|size1699609	100165	103195	TE372
scaffold49|size376316	232913	236038	TE373
scaffold116|size186364	106495	109626	TE374
scaffold993|size20705	9514	12670	TE375
scaffold220|size67183	30079	33134	TE376
scaffold220|size67183	29140	32607	TE377
scaffold1270|size15773	5610	8666	TE378
scaffold220|size67183	29823	32607	TE379
scaffold993|size20705	10477	13247	TE380
scaffold49|size376316	233314	236085	TE381
scaffold122|size178709	148918	152038	TE382
scaffold90|size237115	174669	177780	TE383
scaffold132|size166915	52381	55485	TE384
scaffold38|size423637	56179	59287	TE385
scaffold157|size134668	75317	78409	TE386
scaffold810|size23242	18631	21734	TE387
scaffold181|size106819	57121	60219	TE388
scaffold38|size423637	349732	352830	TE389
scaffold1544|size11211	3927	7007	TE390
scaffold413|size31479	12100	15216	TE391
scaffold674|size43659	25166	28254	TE392
scaffold3|size1107866	376392	379480	TE393
scaffold162|size130786	69221	72293	TE394
scaffold27|size483723	171128	173331	TE395
scaffold280|size41552	28698	30868	TE396
scaffold606|size26456	21174	23344	TE397
scaffold427|size30538	7643	9825	TE398
scaffold31|size463534	439327	441506	TE399
scaffold815|size23077	15269	17485	TE400
scaffold181|size106819	57953	60156	TE401
scaffold14|size613088	308374	310557	TE402
scaffold1688|size5906	2636	4828	TE403
scaffold1086|size18944	6270	8461	TE404
scaffold5|size955761	790394	792582	TE405
scaffold89|size238932	107151	109328	TE406
scaffold2|size1699609	510451	512757	TE407
scaffold50|size351222	318020	320210	TE408
scaffold103|size218184	73642	75869	TE409
scaffold386|size32404	13120	16292	TE410
scaffold397|size31914	2924	6034	TE411
scaffold291|size39555	1	1348	TE412
scaffold164|size128177	108878	111186	TE413
scaffold8|size760192	433039	435342	TE414
scaffold1237|size16238	3068	6181	TE415
scaffold1393|size13602	7862	10975	TE416
scaffold351|size34162	32035	34160	TE417
scaffold1144|size17805	4121	7207	TE418
scaffold1143|size17849	948	3133	TE419
scaffold1393|size13602	8002	11073	TE420
scaffold30|size455083	419127	422200	TE421
scaffold102|size218725	64518	67612	TE422
scaffold152|size139779	113111	115308	TE423
scaffold37|size425683	332211	334448	TE424
scaffold38|size423637	57002	59219	TE425
scaffold1434|size12991	1	1165	TE426
scaffold775|size23736	17089	19270	TE427
scaffold152|size139779	48095	51239	TE428
scaffold1434|size12991	1	1165	TE429
scaffold116|size186364	185097	186364	TE430
scaffold364|size33431	18603	20835	TE431
scaffold152|size139779	49027	51241	TE432
scaffold1190|size17176	8690	10918	TE433
scaffold5|size955761	740283	742500	TE434
scaffold637|size25822	3125	5439	TE435
scaffold165|size127586	30679	32927	TE436
scaffold11|size645713	126401	128662	TE437
scaffold353|size34081	7622	9855	TE438
scaffold1285|size15473	2711	4942	TE439
scaffold165|size127586	95105	97332	TE440
scaffold1242|size16189	14448	16189	TE441
scaffold34|size436205	400969	403218	TE442
scaffold348|size34339	15553	17740	TE443
scaffold1012|size20430	10363	13483	TE444
scaffold1666|size7275	1580	4706	TE445
scaffold1093|size18812	5936	9063	TE446
scaffold775|size23736	7832	10959	TE447
scaffold1489|size12174	8756	11883	TE448
scaffold547|size27490	13349	16476	TE449
scaffold195|size88217	1	1523	TE450
scaffold1648|size7927	4628	6776	TE451
scaffold1093|size18812	6916	9064	TE452
scaffold1489|size12174	9736	11884	TE453
scaffold103|size218184	12397	14545	TE454
scaffold186|size96660	92849	94997	TE455
scaffold180|size107531	93851	95999	TE456
scaffold2|size1699609	1	1257	TE457
scaffold307|size37408	1	2438	TE458
scaffold775|size23736	8832	10979	TE459
scaffold36|size426437	9703	12850	TE460
scaffold200|size85606	10047	13194	TE461
scaffold36|size426437	10703	12850	TE462
scaffold200|size85606	11047	13194	TE463
scaffold547|size27490	14349	16496	TE464
scaffold293|size39166	27193	30340	TE465
scaffold283|size72983	38666	41813	TE466
scaffold283|size72983	39666	41813	TE467
scaffold225|size61938	42691	45838	TE468
scaffold5|size955761	72819	75966	TE469
scaffold5|size955761	73819	75966	TE470
scaffold186|size96660	91850	94997	TE471
scaffold180|size107531	92851	95998	TE472
scaffold160|size138780	136001	138647	TE473
scaffold160|size138780	137001	138700	TE474
scaffold38|size423637	144227	147374	TE475
scaffold38|size423637	145227	147374	TE476
scaffold380|size46953	11433	14523	TE477
scaffold293|size39166	28189	30339	TE478
scaffold225|size61938	43687	45837	TE479
scaffold380|size46953	12385	14527	TE480
scaffold307|size37408	292	2444	TE481
scaffold131|size167398	1906	4944	TE482
scaffold541|size27630	11855	14893	TE483
scaffold12|size1149099	247161	250214	TE484
scaffold223|size64957	16951	19997	TE485
scaffold27|size483723	18717	21748	TE486
scaffold5|size955761	662611	665646	TE487
scaffold32|size450606	247145	250243	TE488
scaffold43|size400166	90375	93421	TE489
scaffold10|size739037	570034	573088	TE490
scaffold146|size174271	71721	74781	TE491
scaffold43|size400166	355957	359040	TE492
scaffold159|size132448	45296	48354	TE493
scaffold19|size555092	313037	316094	TE494
scaffold1605|size9381	1	1325	TE495
scaffold1464|size12514	488	2651	TE496
scaffold897|size22100	731	2892	TE497
scaffold303|size37490	7197	9359	TE498
scaffold874|size22394	7598	9760	TE499
scaffold1160|size17558	8867	11029	TE500
scaffold66|size322558	12870	15032	TE501
scaffold560|size27314	13639	15801	TE502
scaffold890|size22179	18278	20440	TE503
scaffold1150|size17679	1662	3813	TE504
scaffold650|size25662	8831	11107	TE505
scaffold1587|size9948	6879	9155	TE506
scaffold951|size21415	6733	8994	TE507
scaffold518|size28135	13005	15266	TE508
scaffold800|size23424	8614	10891	TE509
scaffold378|size32893	12763	15040	TE510
scaffold256|size46852	33635	35912	TE511
scaffold469|size29441	14278	16543	TE512
scaffold53|size348755	334303	336568	TE513
scaffold50|size351222	1	1456	TE514
scaffold362|size33559	12310	16176	TE515
scaffold142|size156521	149787	152271	TE516
scaffold1201|size16887	2707	5223	TE517
scaffold1373|size13869	7804	10321	TE518
scaffold362|size33559	13023	16938	TE519
scaffold362|size33559	11112	14176	TE520
scaffold408|size31630	17382	20444	TE521
scaffold54|size344406	331051	334133	TE522
scaffold1517|size11844	4043	7117	TE523
scaffold381|size32641	26575	29649	TE524
scaffold99|size229295	206377	209436	TE525
scaffold1142|size17873	5077	8129	TE526
scaffold1120|size36365	25315	28367	TE527
scaffold10|size739037	2779	5841	TE528
scaffold201|size84620	11145	14203	TE529
scaffold26|size495971	383167	387109	TE530
scaffold26|size495971	382398	385509	TE531
scaffold241|size66808	22165	24826	TE532
scaffold282|size41526	28396	31057	TE533
scaffold935|size42604	38453	41114	TE534
scaffold441|size30269	27666	30200	TE535
scaffold161|size131903	85972	89008	TE536
scaffold569|size27072	11891	14930	TE537
scaffold4|size991128	421032	424091	TE538
scaffold1153|size17631	84	3148	TE539
scaffold160|size138780	89	3153	TE540
scaffold900|size22023	697	3761	TE541
scaffold1694|size5607	1801	4865	TE542
scaffold247|size48219	2774	5838	TE543
scaffold581|size26897	6655	9719	TE544
scaffold474|size38980	6966	10030	TE545
scaffold273|size66930	7025	10089	TE546
scaffold1581|size10174	7150	10170	TE547
scaffold290|size39720	7239	10303	TE548
scaffold904|size21987	7429	10493	TE549
scaffold600|size26564	10365	13429	TE550
scaffold207|size74722	11146	14210	TE551
scaffold675|size25231	11257	14321	TE552
scaffold733|size24346	11546	14610	TE553
scaffold1076|size19041	13637	16701	TE554
scaffold569|size27072	13992	17056	TE555
scaffold498|size28547	15035	18099	TE556
scaffold334|size35242	16421	19485	TE557
scaffold391|size32180	16976	20040	TE558
scaffold422|size30918	18346	21410	TE559
scaffold579|size26929	22769	25833	TE560
scaffold183|size100488	26004	29068	TE561
scaffold247|size48219	28360	31424	TE562
scaffold687|size45855	29765	32829	TE563
scaffold249|size48122	36891	39955	TE564
scaffold33|size445179	52061	55125	TE565
scaffold54|size344406	70969	74033	TE566
scaffold206|size84731	73144	76208	TE567
scaffold3|size1107866	80588	83652	TE568
scaffold138|size173686	154970	158034	TE569
scaffold62|size312748	172160	175224	TE570
scaffold23|size513676	247835	250899	TE571
scaffold23|size513676	249484	252548	TE572
scaffold61|size313075	287718	290781	TE573
scaffold14|size613088	594985	598049	TE574
scaffold452|size29794	7813	10879	TE575
scaffold183|size100488	12382	15446	TE576
scaffold189|size92431	13395	16461	TE577
scaffold249|size48122	27915	30979	TE578
scaffold373|size33196	29369	32433	TE579
scaffold44|size389383	288549	291614	TE580
scaffold22|size522102	69989	73058	TE581
scaffold44|size389383	289549	291615	TE582
scaffold207|size74722	9100	12143	TE583
scaffold1322|size14735	1	1910	TE584
scaffold41|size414306	1996	5074	TE585
scaffold1654|size7597	2744	5821	TE586
scaffold100|size250169	240376	243454	TE587
scaffold32|size450606	445124	448202	TE588
scaffold1581|size10174	7053	10127	TE589
scaffold1581|size10174	8053	10127	TE590
scaffold22|size522102	69936	73010	TE591
scaffold22|size522102	70936	73010	TE592
scaffold41|size414306	2996	5068	TE593
scaffold247|size48219	30927	32999	TE594
scaffold249|size48122	36147	38219	TE595
scaffold32|size450606	446124	448196	TE596
scaffold1694|size5607	2911	5600	TE597
scaffold452|size29794	7905	10976	TE598
scaffold600|size26564	9535	11606	TE599
scaffold273|size66930	10290	12361	TE600
scaffold474|size38980	10853	12924	TE601
scaffold183|size100488	12472	15543	TE602
scaffold189|size92431	13255	16326	TE603
scaffold1076|size19041	13539	16610	TE604
scaffold1076|size19041	14539	16610	TE605
scaffold391|size32180	16069	18140	TE606
scaffold422|size30918	18437	21508	TE607
scaffold422|size30918	19437	21508	TE608
scaffold183|size100488	24700	26771	TE609
scaffold249|size48122	28005	31076	TE610
scaffold373|size33196	29459	32530	TE611
scaffold138|size173686	154872	157943	TE612
scaffold44|size389383	288640	291711	TE613
scaffold14|size613088	595076	598148	TE614
scaffold3|size1107866	82497	85542	TE615
scaffold290|size39720	6039	8163	TE616
scaffold733|size24346	10345	12469	TE617
scaffold675|size25231	13813	15937	TE618
scaffold579|size26929	21726	23850	TE619
scaffold1236|size16248	1	1940	TE620
scaffold1724|size2048	1	2048	TE621
scaffold1510|size11928	1	2350	TE622
scaffold1153|size17631	2177	5293	TE623
scaffold900|size22023	3126	6243	TE624
scaffold247|size48219	4031	7148	TE625
scaffold900|size22023	4126	6243	TE626
scaffold581|size26897	4585	7703	TE627
scaffold290|size39720	5039	8157	TE628
scaffold600|size26564	8535	11653	TE629
scaffold273|size66930	9243	12361	TE630
scaffold733|size24346	9345	12463	TE631
scaffold904|size21987	9684	12802	TE632
scaffold474|size38980	9806	12924	TE633
scaffold675|size25231	12819	15937	TE634
scaffold334|size35242	14191	17309	TE635
scaffold391|size32180	15069	18187	TE636
scaffold498|size28547	16565	19683	TE637
scaffold579|size26929	20726	23844	TE638
scaffold183|size100488	23700	26818	TE639
scaffold247|size48219	29882	32999	TE640
scaffold687|size45855	32250	35368	TE641
scaffold249|size48122	35147	38264	TE642
scaffold33|size445179	50484	53602	TE643
scaffold54|size344406	72492	75610	TE644
scaffold206|size84731	75164	78282	TE645
scaffold62|size312748	168731	171849	TE646
scaffold23|size513676	246979	250097	TE647
scaffold23|size513676	250825	253943	TE648
scaffold61|size313075	289275	292393	TE649
scaffold1724|size2048	111	2048	TE650
scaffold1510|size11928	233	2350	TE651
scaffold581|size26897	5585	7702	TE652
scaffold687|size45855	33251	35368	TE653
scaffold33|size445179	51484	53601	TE654
scaffold54|size344406	73493	75610	TE655
scaffold206|size84731	76165	78282	TE656
scaffold23|size513676	247979	250096	TE657
scaffold61|size313075	290276	292393	TE658
scaffold750|size24086	11093	14174	TE659
scaffold122|size178709	151892	154969	TE660
scaffold1149|size17708	1	2270	TE661
scaffold459|size29593	11456	14523	TE662
scaffold74|size310067	14141	17208	TE663
scaffold42|size410320	239047	242114	TE664
scaffold113|size188869	28935	31996	TE665
scaffold262|size46104	11624	14682	TE666
scaffold588|size36759	22362	25420	TE667
scaffold1|size1740722	225190	228248	TE668
scaffold38|size423637	332165	335223	TE669
scaffold2|size1699609	1408126	1411184	TE670
scaffold2|size1699609	1451966	1455024	TE671
scaffold1569|size10553	5683	8738	TE672
scaffold1502|size12015	6762	9818	TE673
scaffold901|size22016	5939	8977	TE674
scaffold1415|size17411	1689	4725	TE675
scaffold856|size32684	2883	5919	TE676
scaffold877|size22367	1	1091	TE677
scaffold987|size20766	7886	10927	TE678
scaffold90|size237115	9456	12497	TE679
scaffold1376|size13781	9720	12761	TE680
scaffold666|size25318	11079	14120	TE681
scaffold551|size27430	23455	26496	TE682
scaffold27|size483723	55390	58431	TE683
scaffold22|size522102	348646	351687	TE684
scaffold47|size364914	106801	109866	TE685
scaffold1615|size9190	6578	9100	TE686
scaffold459|size29593	14168	17235	TE687
scaffold74|size310067	16896	19963	TE688
scaffold42|size410320	236887	239954	TE689
scaffold63|size309279	1774	4832	TE690
scaffold462|size29548	5476	8533	TE691
scaffold987|size20766	7951	11008	TE692
scaffold90|size237115	9375	12432	TE693
scaffold475|size29129	9568	12625	TE694
scaffold1376|size13781	9785	12842	TE695
scaffold297|size38960	10741	13798	TE696
scaffold666|size25318	11144	14201	TE697
scaffold38|size423637	14961	18018	TE698
scaffold734|size24292	15766	18823	TE699
scaffold1002|size20612	16435	19492	TE700
scaffold391|size32180	17137	20194	TE701
scaffold163|size128287	20115	23172	TE702
scaffold503|size28474	22386	25443	TE703
scaffold551|size27430	23374	26431	TE704
scaffold377|size32939	24477	27534	TE705
scaffold323|size36059	31325	34382	TE706
scaffold27|size483723	55309	58366	TE707
scaffold10|size739037	91717	94774	TE708
scaffold134|size177260	163595	166652	TE709
scaffold42|size410320	242605	245662	TE710
scaffold22|size522102	348711	351768	TE711
scaffold24|size505992	433192	436249	TE712
scaffold130|size168350	63075	66123	TE713
scaffold59|size318664	148197	151251	TE714
scaffold80|size248861	120701	123741	TE715
scaffold441|size30269	27270	30200	TE716
scaffold26|size495971	382917	386129	TE717
scaffold1201|size16887	2128	5225	TE718
scaffold1373|size13869	6802	9899	TE719
scaffold142|size156521	149209	152309	TE720
scaffold1677|size6679	1	1598	TE721
scaffold1414|size13223	2241	5337	TE722
scaffold442|size30251	13754	16850	TE723
scaffold286|size40591	36950	40046	TE724
scaffold362|size33559	11986	15144	TE725
scaffold307|size37408	2480	5600	TE726
scaffold293|size39166	24016	27136	TE727
scaffold355|size58348	32613	35733	TE728
scaffold225|size61938	37142	40262	TE729
scaffold307|size37408	3382	5600	TE730
scaffold293|size39166	25016	27234	TE731
scaffold355|size58348	33613	35830	TE732
scaffold225|size61938	38142	40360	TE733
scaffold1482|size12282	945	4041	TE734
scaffold23|size513676	389053	392150	TE735
scaffold1225|size16462	10977	13330	TE736
scaffold645|size25695	14270	16624	TE737
scaffold23|size513676	390052	392406	TE738
scaffold1482|size12282	1942	4300	TE739
scaffold1539|size11319	3845	5944	TE740
scaffold1539|size11319	2829	5943	TE741
scaffold1225|size16462	9958	13074	TE742
scaffold645|size25695	13526	16643	TE743
scaffold936|size21571	14318	17349	TE744
scaffold1665|size7292	3603	6666	TE745
scaffold12|size1149099	601189	604277	TE746
scaffold10|size739037	464985	468029	TE747
scaffold133|size166307	105005	108034	TE748
scaffold12|size1149099	527876	530951	TE749
scaffold11|size645713	549172	552225	TE750
scaffold1258|size15928	5941	15926	Unknown1	Identified as High Expressing locus in current study
scaffold283|size72983	60090	70791	Unknown2	Identified as High Expressing locus in current study
scaffold95|size245422	15894	27779	Unknown3	Identified as High Expressing locus in current study
scaffold50|size351222	156673	156873	Unknown4	Identified as High Expressing locus in current study
scaffold303|size37490	15106	15307	Unknown5	Identified as High Expressing locus in current study
scaffold61|size313075	296478	296682	Unknown6	Identified as High Expressing locus in current study
scaffold253|size47398	21258	21463	Unknown7	Identified as High Expressing locus in current study
scaffold253|size47398	25696	25901	Unknown8	Identified as High Expressing locus in current study
scaffold60|size317456	224191	224396	Unknown9	Identified as High Expressing locus in current study
scaffold885|size22255	12579	12784	Unknown10	Identified as High Expressing locus in current study
scaffold91|size236664	173573	173778	Unknown11	Identified as High Expressing locus in current study
scaffold60|size317456	213889	214095	Unknown12	Identified as High Expressing locus in current study
scaffold154|size136349	98059	98266	Unknown13	Identified as High Expressing locus in current study
scaffold1394|size13594	5772	5980	Unknown14	Identified as High Expressing locus in current study
scaffold1265|size15797	13092	13301	Unknown15	Identified as High Expressing locus in current study
scaffold45|size374120	235581	235790	Unknown16	Identified as High Expressing locus in current study
scaffold1485|size12223	10869	11079	Unknown17	Identified as High Expressing locus in current study
scaffold174|size119047	108952	109162	Unknown18	Identified as High Expressing locus in current study
scaffold897|size22100	14417	14627	Unknown19	Identified as High Expressing locus in current study
scaffold261|size46405	5172	5383	Unknown20	Identified as High Expressing locus in current study
scaffold1265|size15797	2849	3063	Unknown21	Identified as High Expressing locus in current study
scaffold1|size1740722	590707	590922	Unknown22	Identified as High Expressing locus in current study
scaffold1258|size15928	9590	9806	Unknown23	Identified as High Expressing locus in current study
scaffold95|size245422	19530	19746	Unknown24	Identified as High Expressing locus in current study
scaffold283|size72983	61254	61472	Unknown25	Identified as High Expressing locus in current study
scaffold13|size626939	497505	497725	Unknown26	Identified as High Expressing locus in current study
scaffold68|size291330	219592	219812	Unknown27	Identified as High Expressing locus in current study
scaffold649|size25675	15942	16163	Unknown28	Identified as High Expressing locus in current study
scaffold155|size135931	72573	72795	Unknown29	Identified as High Expressing locus in current study
scaffold283|size72983	60737	60961	Unknown30	Identified as High Expressing locus in current study
scaffold23|size513676	145538	145763	Unknown31	Identified as High Expressing locus in current study
scaffold325|size36009	23268	23493	Unknown32	Identified as High Expressing locus in current study
scaffold11|size645713	23517	23744	Unknown33	Identified as High Expressing locus in current study
scaffold262|size46104	27883	28112	Unknown34	Identified as High Expressing locus in current study
scaffold66|size322558	25732	25962	Unknown35	Identified as High Expressing locus in current study
scaffold1355|size14185	8714	8945	Unknown36	Identified as High Expressing locus in current study
scaffold1150|size17679	9986	10218	Unknown37	Identified as High Expressing locus in current study
scaffold723|size24508	5058	5291	Unknown38	Identified as High Expressing locus in current study
scaffold23|size513676	310414	310648	Unknown39	Identified as High Expressing locus in current study
scaffold725|size24471	2131	2367	Unknown40	Identified as High Expressing locus in current study
scaffold324|size36054	27604	27844	Unknown41	Identified as High Expressing locus in current study
scaffold50|size351222	176634	176874	Unknown42	Identified as High Expressing locus in current study
scaffold864|size22528	7591	7831	Unknown43	Identified as High Expressing locus in current study
scaffold708|size24668	8910	9153	Unknown44	Identified as High Expressing locus in current study
scaffold91|size236664	64228	64472	Unknown45	Identified as High Expressing locus in current study
scaffold1425|size13110	3500	3745	Unknown46	Identified as High Expressing locus in current study
scaffold64|size307928	149671	149916	Unknown47	Identified as High Expressing locus in current study
scaffold589|size26722	3842	4088	Unknown48	Identified as High Expressing locus in current study
scaffold725|size24471	560	811	Unknown49	Identified as High Expressing locus in current study
scaffold1394|size13594	4982	5609	Unknown50	Identified as High Expressing locus in current study
scaffold303|size37490	14683	15008	Unknown51	Identified as High Expressing locus in current study
scaffold763|size23954	11344	11597	Unknown52	Identified as High Expressing locus in current study
scaffold246|size48306	32824	33079	Unknown53	Identified as High Expressing locus in current study
scaffold576|size27014	18239	18495	Unknown54	Identified as High Expressing locus in current study
scaffold7|size778618	202474	202730	Unknown55	Identified as High Expressing locus in current study
scaffold1258|size15928	15345	15602	Unknown56	Identified as High Expressing locus in current study
scaffold95|size245422	25284	25541	Unknown57	Identified as High Expressing locus in current study
scaffold1|size1740722	645781	646046	Unknown58	Identified as High Expressing locus in current study
scaffold66|size322558	26110	26384	Unknown59	Identified as High Expressing locus in current study
scaffold897|size22100	15585	16231	Unknown60	Identified as High Expressing locus in current study
scaffold36|size426437	101494	101761	Unknown61	Identified as High Expressing locus in current study
scaffold5|size955761	859749	860021	Unknown62	Identified as High Expressing locus in current study
scaffold59|size318664	92118	92390	Unknown63	Identified as High Expressing locus in current study
scaffold68|size291330	218516	218790	Unknown64	Identified as High Expressing locus in current study
scaffold113|size188869	11771	12048	Unknown65	Identified as High Expressing locus in current study
scaffold203|size84372	17167	17448	Unknown66	Identified as High Expressing locus in current study
scaffold897|size22100	14004	14329	Unknown67	Identified as High Expressing locus in current study
scaffold297|size38960	38643	38927	Unknown68	Identified as High Expressing locus in current study
scaffold53|size348755	221810	222099	Unknown69	Identified as High Expressing locus in current study
scaffold71|size306096	46656	47190	Unknown70	Identified as High Expressing locus in current study
scaffold725|size24471	2499	2790	Unknown71	Identified as High Expressing locus in current study
scaffold246|size48306	34679	34966	Unknown72	Identified as High Expressing locus in current study
scaffold283|size72983	57641	57933	Unknown73	Identified as High Expressing locus in current study
scaffold66|size322558	26092	26385	Unknown74	Identified as High Expressing locus in current study
scaffold171|size136861	92303	92598	Unknown75	Identified as High Expressing locus in current study
scaffold1|size1740722	100493	100789	Unknown76	Identified as High Expressing locus in current study
scaffold328|size35727	19626	19922	Unknown77	Identified as High Expressing locus in current study
scaffold11|size645713	23061	23359	Unknown78	Identified as High Expressing locus in current study
scaffold1474|size12396	7864	8162	Unknown79	Identified as High Expressing locus in current study
scaffold17|size560895	238552	239738	Unknown80	Identified as High Expressing locus in current study
scaffold5|size955761	495932	496234	Unknown81	Identified as High Expressing locus in current study
scaffold1258|size15928	15605	15910	Unknown82	Identified as High Expressing locus in current study
scaffold303|size37490	15473	15782	Unknown83	Identified as High Expressing locus in current study
scaffold897|size22100	14794	15103	Unknown84	Identified as High Expressing locus in current study
scaffold328|size35727	19886	20196	Unknown85	Identified as High Expressing locus in current study
scaffold283|size72983	66444	66758	Unknown86	Identified as High Expressing locus in current study
scaffold3|size1107866	689115	689545	Unknown87	Identified as High Expressing locus in current study
scaffold95|size245422	23423	23737	Unknown88	Identified as High Expressing locus in current study
scaffold1258|size15928	13481	13797	Unknown89	Identified as High Expressing locus in current study
scaffold21|size522413	513244	513560	Unknown90	Identified as High Expressing locus in current study
scaffold45|size374120	249287	249604	Unknown91	Identified as High Expressing locus in current study
scaffold575|size27029	17492	17809	Unknown92	Identified as High Expressing locus in current study
scaffold74|size310067	124856	125173	Unknown93	Identified as High Expressing locus in current study
scaffold478|size29079	16129	16454	Unknown94	Identified as High Expressing locus in current study
scaffold176|size117798	115726	116053	Unknown95	Identified as High Expressing locus in current study
scaffold111|size195916	19764	20092	Unknown96	Identified as High Expressing locus in current study
scaffold66|size322558	24932	25261	Unknown97	Identified as High Expressing locus in current study
scaffold30|size455083	432727	433125	Unknown98	Identified as High Expressing locus in current study
scaffold725|size24471	1336	1667	Unknown99	Identified as High Expressing locus in current study
scaffold51|size350002	301439	301772	Unknown100	Identified as High Expressing locus in current study
scaffold1394|size13594	5763	6101	Unknown101	Identified as High Expressing locus in current study
scaffold25|size503875	179190	179531	Unknown102	Identified as High Expressing locus in current study
scaffold23|size513676	131125	131469	Unknown103	Identified as High Expressing locus in current study
scaffold1258|size15928	5794	6139	Unknown104	Identified as High Expressing locus in current study
scaffold283|size72983	45020	45365	Unknown105	Identified as High Expressing locus in current study
scaffold342|size34720	24175	24521	Unknown106	Identified as High Expressing locus in current study
scaffold1|size1740722	970581	970930	Unknown107	Identified as High Expressing locus in current study
scaffold50|size351222	90464	90817	Unknown108	Identified as High Expressing locus in current study
scaffold1150|size17679	8669	9519	Unknown109	Identified as High Expressing locus in current study
scaffold50|size351222	156036	156391	Unknown110	Identified as High Expressing locus in current study
scaffold108|size197929	126693	127050	Unknown111	Identified as High Expressing locus in current study
scaffold23|size513676	201719	202076	Unknown112	Identified as High Expressing locus in current study
scaffold88|size239338	108441	108801	Unknown113	Identified as High Expressing locus in current study
scaffold95|size245422	18446	18808	Unknown114	Identified as High Expressing locus in current study
scaffold23|size513676	308736	309110	Unknown115	Identified as High Expressing locus in current study
scaffold49|size376316	30665	31028	Unknown116	Identified as High Expressing locus in current study
scaffold95|size245422	26651	27638	Unknown117	Identified as High Expressing locus in current study
scaffold1570|size10524	7540	7905	Unknown118	Identified as High Expressing locus in current study
scaffold13|size626939	455911	456280	Unknown119	Identified as High Expressing locus in current study
scaffold315|size66514	51110	51479	Unknown120	Identified as High Expressing locus in current study
scaffold58|size349262	325740	326110	Unknown121	Identified as High Expressing locus in current study
scaffold24|size505992	450418	450803	Unknown122	Identified as High Expressing locus in current study
scaffold28|size464538	14762	15198	Unknown123	Identified as High Expressing locus in current study
scaffold53|size348755	220975	221376	Unknown124	Identified as High Expressing locus in current study
scaffold69|size284647	224953	225357	Unknown125	Identified as High Expressing locus in current study
scaffold95|size245422	19009	19416	Unknown126	Identified as High Expressing locus in current study
scaffold1258|size15928	9068	9476	Unknown127	Identified as High Expressing locus in current study
scaffold283|size72983	62030	62438	Unknown128	Identified as High Expressing locus in current study
scaffold59|size318664	90729	91137	Unknown129	Identified as High Expressing locus in current study
scaffold23|size513676	310782	311198	Unknown130	Identified as High Expressing locus in current study
scaffold1623|size17426	8601	9026	Unknown131	Identified as High Expressing locus in current study
scaffold1265|size15797	11883	12312	Unknown132	Identified as High Expressing locus in current study
scaffold60|size317456	214887	215318	Unknown133	Identified as High Expressing locus in current study
scaffold885|size22255	13577	14008	Unknown134	Identified as High Expressing locus in current study
scaffold253|size47398	26694	27128	Unknown135	Identified as High Expressing locus in current study
scaffold1129|size18054	2262	2703	Unknown136	Identified as High Expressing locus in current study
scaffold342|size34720	24081	24523	Unknown137	Identified as High Expressing locus in current study
scaffold756|size24054	21621	22063	Unknown138	Identified as High Expressing locus in current study
scaffold228|size60418	45723	46166	Unknown139	Identified as High Expressing locus in current study
scaffold1622|size8941	7556	8000	Unknown140	Identified as High Expressing locus in current study
scaffold548|size27467	5909	6353	Unknown141	Identified as High Expressing locus in current study
scaffold1421|size13175	161	606	Unknown142	Identified as High Expressing locus in current study
scaffold811|size23186	22205	22653	Unknown143	Identified as High Expressing locus in current study
scaffold283|size72983	63867	64319	Unknown144	Identified as High Expressing locus in current study
scaffold812|size23170	15638	16093	Unknown145	Identified as High Expressing locus in current study
scaffold11|size645713	22257	22713	Unknown146	Identified as High Expressing locus in current study
scaffold264|size45406	1781	2241	Unknown147	Identified as High Expressing locus in current study
scaffold7|size778618	201760	202222	Unknown148	Identified as High Expressing locus in current study
scaffold283|size72983	64421	64884	Unknown149	Identified as High Expressing locus in current study
scaffold11|size645713	22241	22711	Unknown150	Identified as High Expressing locus in current study
scaffold1258|size15928	14110	14580	Unknown151	Identified as High Expressing locus in current study
scaffold283|size72983	67070	67540	Unknown152	Identified as High Expressing locus in current study
scaffold95|size245422	24050	24520	Unknown153	Identified as High Expressing locus in current study
scaffold283|size72983	68303	69116	Unknown154	Identified as High Expressing locus in current study
scaffold283|size72983	59136	59627	Unknown155	Identified as High Expressing locus in current study
scaffold34|size436205	276025	276521	Unknown156	Identified as High Expressing locus in current study
scaffold1258|size15928	11344	11921	Unknown157	Identified as High Expressing locus in current study
scaffold95|size245422	21284	21861	Unknown158	Identified as High Expressing locus in current study
scaffold95|size245422	16356	17223	Unknown159	Identified as High Expressing locus in current study
scaffold23|size513676	200448	200907	Unknown160	Identified as High Expressing locus in current study
scaffold649|size25675	16878	17401	Unknown161	Identified as High Expressing locus in current study
scaffold71|size306096	46005	46540	Unknown162	Identified as High Expressing locus in current study
scaffold16|size565941	117854	118395	Unknown163	Identified as High Expressing locus in current study
scaffold1|size1740722	990999	991548	Unknown164	Identified as High Expressing locus in current study
scaffold807|size23257	22418	22969	Unknown165	Identified as High Expressing locus in current study
scaffold59|size318664	89466	90022	Unknown166	Identified as High Expressing locus in current study
scaffold12|size1149099	863406	863795	Unknown167	Identified as High Expressing locus in current study
scaffold5|size955761	493441	494048	Unknown168	Identified as High Expressing locus in current study
scaffold283|size72983	48283	48894	Unknown169	Identified as High Expressing locus in current study
scaffold725|size24471	613	1232	Unknown170	Identified as High Expressing locus in current study
scaffold1485|size12223	11257	11877	Unknown171	Identified as High Expressing locus in current study
scaffold528|size27932	21360	23787	Unknown172	Identified as High Expressing locus in current study
scaffold283|size72983	56890	57515	Unknown173	Identified as High Expressing locus in current study
scaffold1355|size14185	8317	8945	Unknown174	Identified as High Expressing locus in current study
scaffold1284|size15486	3578	4207	Unknown175	Identified as High Expressing locus in current study
scaffold950|size21421	11460	12089	Unknown176	Identified as High Expressing locus in current study
scaffold1394|size13594	6585	7221	Unknown177	Identified as High Expressing locus in current study
scaffold1150|size17679	10002	10642	Unknown178	Identified as High Expressing locus in current study
scaffold49|size376316	234211	234862	Unknown179	Identified as High Expressing locus in current study
scaffold1258|size15928	6269	7278	Unknown180	Identified as High Expressing locus in current study
scaffold283|size72983	45495	46504	Unknown181	Identified as High Expressing locus in current study
scaffold41|size414306	60727	61395	Unknown182	Identified as High Expressing locus in current study
scaffold176|size117798	34557	35281	Unknown183	Identified as High Expressing locus in current study
scaffold66|size322558	97212	97949	Unknown184	Identified as High Expressing locus in current study
scaffold283|size72983	50652	52009	Unknown185	Identified as High Expressing locus in current study
scaffold303|size37490	16141	16920	Unknown186	Identified as High Expressing locus in current study
scaffold596|size26626	21951	22741	Unknown187	Identified as High Expressing locus in current study
scaffold283|size72983	44079	44877	Unknown188	Identified as High Expressing locus in current study
scaffold890|size22179	10052	10902	Unknown189	Identified as High Expressing locus in current study
scaffold890|size22179	11015	11906	Unknown190	Identified as High Expressing locus in current study
scaffold890|size22179	11017	11908	Unknown191	Identified as High Expressing locus in current study
scaffold1150|size17679	10806	11714	Unknown192	Identified as High Expressing locus in current study
scaffold303|size37490	17082	17991	Unknown193	Identified as High Expressing locus in current study
scaffold66|size322558	26547	27456	Unknown194	Identified as High Expressing locus in current study
scaffold897|size22100	16404	17313	Unknown195	Identified as High Expressing locus in current study
scaffold1394|size13594	7386	8296	Unknown196	Identified as High Expressing locus in current study
scaffold725|size24471	2952	3862	Unknown197	Identified as High Expressing locus in current study
scaffold890|size22179	11143	12082	Unknown198	Identified as High Expressing locus in current study
scaffold723|size24508	4347	5291	Unknown199	Identified as High Expressing locus in current study
scaffold478|size29079	15491	16445	Unknown200	Identified as High Expressing locus in current study
scaffold890|size22179	10053	11031	Unknown201	Identified as High Expressing locus in current study
scaffold28|size464538	11474	12859	Unknown202	Identified as High Expressing locus in current study
scaffold95|size245422	14804	16495	Unknown203	Identified as High Expressing locus in current study
scaffold1258|size15928	4848	6544	Unknown204	Identified as High Expressing locus in current study
scaffold528|size27932	21360	23059	Unknown205	Identified as High Expressing locus in current study
scaffold95|size245422	20094	21979	Unknown206	Identified as High Expressing locus in current study
scaffold261|size46405	1180	6037	Unknown207	Identified as High Expressing locus in current study
scaffold261|size46405	46	6039	Unknown208	Identified as High Expressing locus in current study
scaffold174|size119047	109834	110141	10 kda secreted protein	Identified as High Expressing locus in current study
scaffold1|size1740722	990099	990320	alpha l1 nicotinic acetyl choline receptor	Identified as High Expressing locus in current study
scaffold171|size136861	93845	94066	alpha l1 nicotinic acetyl choline receptor	Identified as High Expressing locus in current study
scaffold174|size119047	110491	110712	alpha l1 nicotinic acetyl choline receptor	Identified as High Expressing locus in current study
scaffold176|size117798	110466	110687	alpha l1 nicotinic acetyl choline receptor	Identified as High Expressing locus in current study
scaffold21|size522413	514731	514952	alpha l1 nicotinic acetyl choline receptor	Identified as High Expressing locus in current study
scaffold315|size66514	52643	52864	alpha l1 nicotinic acetyl choline receptor	Identified as High Expressing locus in current study
scaffold58|size349262	327280	327501	alpha l1 nicotinic acetyl choline receptor	Identified as High Expressing locus in current study
scaffold74|size310067	126343	126564	alpha l1 nicotinic acetyl choline receptor	Identified as High Expressing locus in current study
scaffold61|size313075	298004	298232	alpha l1 nicotinic acetyl choline receptor	Identified as High Expressing locus in current study
scaffold890|size22179	12263	13392	ankyrin repeat and lem domain containing protein 1	Identified as High Expressing locus in current study
scaffold253|size47398	21580	21833	ankyrin repeat and lem domain containing protein 1 isoform x1	Identified as High Expressing locus in current study
scaffold60|size317456	224513	224766	ankyrin repeat and lem domain containing protein 1 isoform x1	Identified as High Expressing locus in current study
scaffold1265|size15797	2485	2743	ankyrin repeat and lem domain containing protein 1 isoform x1	Identified as High Expressing locus in current study
scaffold303|size37490	15463	15797	ankyrin repeat and lem domain containing protein 1 like	Identified as High Expressing locus in current study
scaffold58|size349262	323743	324353	cdh1 partial	Identified as High Expressing locus in current study
scaffold12|size1149099	902376	902856	cytochrome p450 monooxygenase	Identified as High Expressing locus in current study
scaffold209|size72495	60972	61453	cytochrome p450 monooxygenase	Identified as High Expressing locus in current study
scaffold15|size572639	377624	377920	dna topoisomerase 2	Identified as High Expressing locus in current study
scaffold1|size1740722	99783	100139	dna topoisomerase 2 isoform x1	Identified as High Expressing locus in current study
scaffold1|size1740722	672837	673175	dna topoisomerase 2 alpha	Identified as High Expressing locus in current study
scaffold203|size84372	17396	17726	dna topoisomerase 2 beta	Identified as High Expressing locus in current study
scaffold153|size138506	80977	81513	general transcription factor ii i repeat domain containing protein 2a	Identified as High Expressing locus in current study
scaffold324|size36054	27341	27835	histone lysine n methyltransferase ash1l	Identified as High Expressing locus in current study
scaffold73|size276297	259655	260149	histone lysine n methyltransferase ash1l	Identified as High Expressing locus in current study
scaffold220|size67183	31293	31552	histone lysine n methyltransferase setmar	Identified as High Expressing locus in current study
scaffold583|size26857	2194	2953	histone lysine n methyltransferase setmar	Identified as High Expressing locus in current study
scaffold993|size20705	11226	12348	histone lysine n methyltransferase setmar	Identified as High Expressing locus in current study
scaffold49|size376316	234213	235336	histone lysine n methyltransferase setmar	Identified as High Expressing locus in current study
scaffold1|size1740722	985412	985619	secreted protein	Identified as High Expressing locus in current study
scaffold12|size1149099	907871	908135	secreted protein	Identified as High Expressing locus in current study
scaffold209|size72495	66468	66783	secreted protein	Identified as High Expressing locus in current study
scaffold171|size136861	94743	95294	senescence associated partial	Identified as High Expressing locus in current study
scaffold176|size117798	111364	111915	senescence associated partial	Identified as High Expressing locus in current study
scaffold21|size522413	515629	516180	senescence associated partial	Identified as High Expressing locus in current study
scaffold58|size349262	328178	328729	senescence associated partial	Identified as High Expressing locus in current study
scaffold261|size46405	40	739	tpa: zinc finger protein	Identified as High Expressing locus in current study
scaffold283|size72983	59141	59980	tpa: zinc finger protein	Identified as High Expressing locus in current study
scaffold283|size72983	59138	59983	tpa: zinc finger protein	Identified as High Expressing locus in current study
scaffold864|size22528	8179	9328	tpa: zinc finger protein	Identified as High Expressing locus in current study
scaffold528|size27932	26655	27897	tpa: zinc finger protein	Identified as High Expressing locus in current study
scaffold209|size72495	64942	66359	UNKNOWN	Identified as High Expressing locus in current study
scaffold9|size717327	636147	636671	vacuolar protein sorting associated protein 13c	Identified as High Expressing locus in current study
scaffold21|size522413	511192	511805	zgc:158463 protein	Identified as High Expressing locus in current study
scaffold1|size1740722	986559	987173	zgc:158463 protein	Identified as High Expressing locus in current study
scaffold171|size136861	90302	90916	zgc:158463 protein	Identified as High Expressing locus in current study
scaffold174|size119047	106954	107568	zgc:158463 protein	Identified as High Expressing locus in current study
scaffold176|size117798	106928	107542	zgc:158463 protein	Identified as High Expressing locus in current study
scaffold315|size66514	49115	49729	zgc:158463 protein	Identified as High Expressing locus in current study
scaffold61|size313075	294471	295085	zgc:158463 protein	Identified as High Expressing locus in current study
scaffold74|size310067	122810	123424	zgc:158463 protein	Identified as High Expressing locus in current study
scaffold12|size1149099	906375	907000	zgc:158463 protein	Identified as High Expressing locus in current study
scaffold209|size72495	64972	65597	zgc:158463 protein	Identified as High Expressing locus in current study
scaffold148|size151816	80614	80900	zinc finger mym type protein 1 like	Identified as High Expressing locus in current study
scaffold148|size151816	80221	80899	zinc finger mym type protein 1 like	Identified as High Expressing locus in current study
scaffold246|size48306	32876	33337	zinc finger protein 76 isoform x1	Identified as High Expressing locus in current study
scaffold576|size27014	17982	18443	zinc finger protein 76 isoform x1	Identified as High Expressing locus in current study
scaffold1258|size15928	10154	12039	interferon induced protein 44	Identified as High Expressing locus in current study
scaffold283|size72983	63116	65002	interferon induced protein 44	Identified as High Expressing locus in current study
scaffold283|size72983	47986	52247	interferon induced protein 44	Identified as High Expressing locus in current study
scaffold11|size645713	25572	25782	n chimaerin	Identified as High Expressing locus in current study
scaffold1474|size12396	5254	5464	n chimaerin	Identified as High Expressing locus in current study
scaffold1474|size12396	4604	4882	n chimaerin partial	Identified as High Expressing locus in current study
scaffold11|size645713	26154	26433	n chimaerin partial	Identified as High Expressing locus in current study
scaffold1284|size15486	4378	4858	nonstructural protein	Identified as High Expressing locus in current study
scaffold1355|size14185	9116	9596	nonstructural protein	Identified as High Expressing locus in current study
scaffold262|size46104	28284	28764	nonstructural protein	Identified as High Expressing locus in current study
scaffold950|size21421	12260	12740	nonstructural protein	Identified as High Expressing locus in current study
scaffold1485|size12223	10606	11091	nonstructural protein	Identified as High Expressing locus in current study
scaffold25|size503875	178099	179532	PREDICTED: uncharacterized protein LOC100633271	Identified as High Expressing locus in current study
scaffold90|size237115	85640	86301	PREDICTED: uncharacterized protein LOC105273055, partial	Identified as High Expressing locus in current study
scaffold140|size158909	54674	54874	PREDICTED: uncharacterized protein LOC105386897	Identified as High Expressing locus in current study
scaffold50|size351222	177222	178369	PREDICTED: uncharacterized protein LOC105850973	Identified as High Expressing locus in current study
scaffold1|size1740722	588242	588922	PREDICTED: uncharacterized protein LOC106522266	Identified as High Expressing locus in current study
scaffold23|size513676	146585	147323	PREDICTED: uncharacterized protein LOC107073306	Identified as High Expressing locus in current study
scaffold2|size1699609	684699	685145	protein disulfide isomerase a6 like protein	Identified as High Expressing locus in current study
scaffold23|size513676	76599	77185	protein disulfide isomerase a6 like protein	Identified as High Expressing locus in current study
scaffold209|size72495	60604	60859	regulator of rdna transcription protein 15	Identified as High Expressing locus in current study
scaffold12|size1149099	902008	902264	regulator of rdna transcription protein 15	Identified as High Expressing locus in current study
scaffold315|size66514	53540	54089	regulator of rdna transcription protein 15	Identified as High Expressing locus in current study
scaffold174|size119047	111390	111940	regulator of rdna transcription protein 15	Identified as High Expressing locus in current study
scaffold61|size313075	298909	299459	regulator of rdna transcription protein 15	Identified as High Expressing locus in current study
scaffold74|size310067	127242	127792	regulator of rdna transcription protein 15	Identified as High Expressing locus in current study
scaffold95|size245422	17717	18271	retroelement pol polyprotein	Identified as High Expressing locus in current study
scaffold28|size464538	13611	14392	retrotransposable element tf2 155 kda protein type 1	Identified as High Expressing locus in current study
scaffold283|size72983	69159	70183	retrotransposable element tf2 155 kda protein type 1	Identified as High Expressing locus in current study
scaffold95|size245422	25875	27023	retrotransposable element tf2 155 kda protein type 1	Identified as High Expressing locus in current study
scaffold95|size245422	25544	27171	retrotransposable element tf2 155 kda protein type 1	Identified as High Expressing locus in current study
scaffold21|size522413	512723	513056	retrovirus	Identified as High Expressing locus in current study
scaffold58|size349262	325272	325605	retrovirus	Identified as High Expressing locus in current study
scaffold15|size572639	376656	376870	reverse transcriptase	Identified as High Expressing locus in current study
scaffold113|size188869	12305	12520	reverse transcriptase	Identified as High Expressing locus in current study
scaffold53|size348755	222211	222621	transposable element	Identified as High Expressing locus in current study
scaffold57|size333800	217223	217986	transposase	Identified as High Expressing locus in current study
scaffold1258|size15928	7775	8867	enzymatic poly	Identified as High Expressing locus in current study
scaffold1258|size15928	7504	9700	enzymatic polyprotein endonuclease partial	Identified as High Expressing locus in current study
scaffold95|size245422	17444	19640	enzymatic polyprotein endonuclease partial	Identified as High Expressing locus in current study
scaffold283|size72983	46728	49162	enzymatic polyprotein endonuclease partial	Identified as High Expressing locus in current study
scaffold283|size72983	45167	47875	enzymatic polyprotein endonuclease partial	Identified as High Expressing locus in current study
scaffold261|size46405	917	6040	enzymatic polyprotein endonuclease partial	Identified as High Expressing locus in current study
scaffold283|size72983	58094	58615	enzymatic polyprotein endonuclease reverse	Identified as High Expressing locus in current study
scaffold283|size72983	57618	58615	enzymatic polyprotein endonuclease reverse	Identified as High Expressing locus in current study
scaffold1258|size15928	12150	15923	enzymatic polyprotein endonuclease reverse	Identified as High Expressing locus in current study
scaffold283|size72983	65113	70774	enzymatic polyprotein endonuclease reverse	Identified as High Expressing locus in current study
scaffold95|size245422	22090	27766	enzymatic polyprotein endonuclease reverse	Identified as High Expressing locus in current study
scaffold528|size27932	24011	26204	gag	Identified as High Expressing locus in current study
scaffold283|size72983	60086	62930	pol protein	Identified as High Expressing locus in current study
scaffold1258|size15928	12723	13224	pol	Identified as High Expressing locus in current study
scaffold283|size72983	65686	66187	pol	Identified as High Expressing locus in current study
scaffold95|size245422	22663	23164	pol	Identified as High Expressing locus in current study
scaffold1|size1740722	990099	990320	rRNA1	Identified as High Expressing locus in current study
scaffold171|size136861	93845	94066	rRNA2	Identified as High Expressing locus in current study
scaffold174|size119047	110491	110712	rRNA3	Identified as High Expressing locus in current study
scaffold176|size117798	110466	110687	rRNA4	Identified as High Expressing locus in current study
scaffold21|size522413	514731	514952	rRNA5	Identified as High Expressing locus in current study
scaffold315|size66514	52643	52864	rRNA6	Identified as High Expressing locus in current study
scaffold58|size349262	327280	327501	rRNA7	Identified as High Expressing locus in current study
scaffold74|size310067	126343	126564	rRNA8	Identified as High Expressing locus in current study
scaffold61|size313075	298004	298232	rRNA9	Identified as High Expressing locus in current study
scaffold1|size1740722	990030	990855	rRNA10	Identified as High Expressing locus in current study
scaffold174|size119047	110422	111247	rRNA11	Identified as High Expressing locus in current study
scaffold176|size117798	110397	111222	rRNA12	Identified as High Expressing locus in current study
scaffold21|size522413	514662	515487	rRNA13	Identified as High Expressing locus in current study
scaffold61|size313075	297942	298767	rRNA14	Identified as High Expressing locus in current study
scaffold74|size310067	126274	127099	rRNA15	Identified as High Expressing locus in current study
scaffold171|size136861	93668	94601	rRNA16	Identified as High Expressing locus in current study
scaffold58|size349262	327103	328036	rRNA17	Identified as High Expressing locus in current study
scaffold209|size72495	60583	62702	rRNA18	Identified as High Expressing locus in current study
scaffold209|size72495	65806	66354	rRNA19	Identified as High Expressing locus in current study
scaffold209|size72495	62809	63026	rRNA20	Identified as High Expressing locus in current study
scaffold12|size1149099	904212	904430	rRNA21	Identified as High Expressing locus in current study
scaffold12|size1149099	901987	904106	rRNA22	Identified as High Expressing locus in current study
scaffold12|size1149099	907496	907765	rRNA23	Identified as High Expressing locus in current study
scaffold315|size66514	52574	53350	rRNA24	Identified as High Expressing locus in current study
scaffold49|size376316	23005	23519	rRNA25	Identified as High Expressing locus in current study
scaffold12|size1149099	906346	907762	rRNA26	Identified as High Expressing locus in current study
scaffold303|size37490	15464	15803	rRNA27	Identified as High Expressing locus in current study
scaffold897|size22100	14785	15124	rRNA28	Identified as High Expressing locus in current study
scaffold12|size1149099	442037	442334	rRNA29	Identified as High Expressing locus in current study
scaffold1636|size8454	2217	2430	rRNA30	Identified as High Expressing locus in current study
scaffold408|size31630	29125	29447	rRNA31	Identified as High Expressing locus in current study
scaffold12|size1149099	902629	903268	rRNA32	Identified as High Expressing locus in current study
scaffold174|size119047	111840	112146	rRNA33	Identified as High Expressing locus in current study
scaffold61|size313075	299358	299664	rRNA34	Identified as High Expressing locus in current study
scaffold1|size1740722	991446	991753	rRNA35	Identified as High Expressing locus in current study
scaffold209|size72495	61331	61864	rRNA36	Identified as High Expressing locus in current study
scaffold49|size376316	26267	27839	rRNA37	Identified as High Expressing locus in current study
scaffold209|size72495	60604	60859	rRNA38	Identified as High Expressing locus in current study
scaffold12|size1149099	902008	902264	rRNA39	Identified as High Expressing locus in current study
scaffold315|size66514	53540	54089	rRNA40	Identified as High Expressing locus in current study
scaffold174|size119047	111390	111940	rRNA41	Identified as High Expressing locus in current study
scaffold61|size313075	298909	299459	rRNA42	Identified as High Expressing locus in current study
scaffold74|size310067	127242	127792	rRNA43	Identified as High Expressing locus in current study
scaffold1|size1740722	990143	990393	rRNA44	Identified as High Expressing locus in current study
scaffold171|size136861	93889	94139	rRNA45	Identified as High Expressing locus in current study
scaffold174|size119047	110535	110785	rRNA46	Identified as High Expressing locus in current study
scaffold176|size117798	110510	110760	rRNA47	Identified as High Expressing locus in current study
scaffold21|size522413	514775	515025	rRNA48	Identified as High Expressing locus in current study
scaffold58|size349262	327324	327574	rRNA49	Identified as High Expressing locus in current study
scaffold74|size310067	126387	126637	rRNA50	Identified as High Expressing locus in current study
scaffold61|size313075	298007	298305	rRNA51	Identified as High Expressing locus in current study
scaffold12|size1149099	902975	903567	rRNA52	Identified as High Expressing locus in current study
scaffold209|size72495	61571	62163	rRNA53	Identified as High Expressing locus in current study
scaffold171|size136861	91835	92168	rRNA54	Identified as High Expressing locus in current study
scaffold174|size119047	108483	108816	rRNA55	Identified as High Expressing locus in current study
scaffold176|size117798	108457	108790	rRNA56	Identified as High Expressing locus in current study
scaffold49|size376316	24436	24769	rRNA57	Identified as High Expressing locus in current study
scaffold61|size313075	296003	296336	rRNA58	Identified as High Expressing locus in current study
scaffold74|size310067	124335	124668	rRNA59	Identified as High Expressing locus in current study
scaffold12|size1149099	904779	905459	rRNA60	Identified as High Expressing locus in current study
scaffold209|size72495	63281	64056	rRNA61	Identified as High Expressing locus in current study
scaffold21|size522413	511192	511805	rRNA62	Identified as High Expressing locus in current study
scaffold1|size1740722	986559	987173	rRNA63	Identified as High Expressing locus in current study
scaffold171|size136861	90302	90916	rRNA64	Identified as High Expressing locus in current study
scaffold174|size119047	106954	107568	rRNA65	Identified as High Expressing locus in current study
scaffold176|size117798	106928	107542	rRNA66	Identified as High Expressing locus in current study
scaffold315|size66514	49115	49729	rRNA67	Identified as High Expressing locus in current study
scaffold61|size313075	294471	295085	rRNA68	Identified as High Expressing locus in current study
scaffold204|size77881	75587	75686	U6_1
scaffold83|size245756	234681	234780	U6_2
scaffold408|size31630	20306	20404	U6_3
scaffold60|size317456	249738	249836	U6_4
scaffold66|size322558	37800	37988	U6_5
scaffold66|size322558	37801	37988	U6_6
scaffold725|size24471	13522	13710	U6_7
scaffold725|size24471	13523	13710	U6_8
scaffold890|size22179	443	625	U6_9
scaffold77|size259344	138419	138542	U6_10
scaffold303|size37490	27290	27473	U6_11
scaffold897|size22100	9366	9548	U6_12
scaffold66|size322558	21480	21662	U6_13
scaffold303|size37490	542	724	U6_14
scaffold35|size434843	425361	425549	U6_15
scaffold206|size84731	5490	5560	tRNA1
scaffold67|size295117	231503	231573	tRNA2
scaffold699|size24778	15716	15786	tRNA3
scaffold206|size84731	5487	5560	tRNA4
scaffold67|size295117	231500	231573	tRNA5
scaffold225|size61938	8853	8964	tRNA6
scaffold307|size37408	27314	27425	tRNA7
scaffold355|size58348	45780	45890	tRNA8
scaffold380|size46953	3470	3581	tRNA9
scaffold916|size21833	15043	15154	tRNA10
scaffold92|size235414	8669	8780	tRNA11
scaffold1265|size15797	15646	15686	tRNA12
scaffold60|size317456	211787	211827	tRNA13
scaffold885|size22255	10131	10171	tRNA14
scaffold15|size572639	48165	48212	tRNA15
scaffold15|size572639	48444	48491	tRNA16
scaffold15|size572639	48165	48213	tRNA17
scaffold15|size572639	48444	48492	tRNA18
scaffold15|size572639	48594	48632	tRNA19
scaffold3|size1107866	586659	586695	tRNA20
scaffold3|size1107866	586739	586800	tRNA21
scaffold3|size1107866	586741	586800	tRNA22
scaffold11|size645713	495241	495277	tRNA23
scaffold685|size25022	24181	24216	tRNA24
scaffold772|size23795	15203	15241	tRNA25
scaffold697|size24801	8679	8724	tRNA26
scaffold1506|size11962	285	330	tRNA27
scaffold697|size24801	8682	8725	tRNA28
scaffold49|size376316	2328	2366	tRNA29
scaffold721|size24521	16301	16336	tRNA30
scaffold7|size778618	474814	474849	tRNA31
scaffold772|size23795	15195	15235	tRNA32
scaffold818|size45744	35057	35097	tRNA33
scaffold180|size107531	64611	64641	tRNA34
scaffold1258|size15928	2990	3050	tRNA35
scaffold1602|size9435	9356	9416	tRNA36
scaffold647|size25679	9470	9530	tRNA37
scaffold1057|size19725	11171	11208	tRNA38
scaffold283|size72983	42251	42288	tRNA39
scaffold528|size27932	17874	17911	tRNA40
scaffold88|size239338	3308	3345	tRNA41
scaffold74|size310067	309868	309962	tRNA42
scaffold1039|size20047	15877	15979	tRNA43
scaffold1039|size20047	16426	16524	tRNA44
scaffold1398|size13549	6177	6278	tRNA45
scaffold1398|size13549	6715	6818	tRNA46
scaffold148|size151816	9764	9861	tRNA47
scaffold1541|size21648	9744	9847	tRNA48
scaffold1549|size11125	3223	3326	tRNA49
scaffold1549|size11125	4535	4639	tRNA50
scaffold214|size69588	40191	40294	tRNA51
scaffold214|size69588	40721	40825	tRNA52
scaffold214|size69588	62751	62854	tRNA53
scaffold214|size69588	63316	63420	tRNA54
scaffold271|size44639	5326	5430	tRNA55
scaffold271|size44639	5880	5983	tRNA56
scaffold391|size32180	19390	19487	tRNA57
scaffold945|size21449	10834	10937	tRNA58
scaffold945|size21449	12148	12252	tRNA59
scaffold391|size32180	19390	19490	tRNA60
scaffold1398|size13549	6244	6281	tRNA61
scaffold1398|size13549	6785	6821	tRNA62
scaffold1541|size21648	9814	9850	tRNA63
scaffold1549|size11125	3220	3256	tRNA64
scaffold1549|size11125	4532	4568	tRNA65
scaffold945|size21449	10831	10867	tRNA66
scaffold945|size21449	12145	12181	tRNA67
scaffold1039|size20047	15946	15982	tRNA68
scaffold1039|size20047	16491	16527	tRNA69
scaffold62|size312748	237847	237882	tRNA70
scaffold56|size339302	99055	99157	tRNA71
scaffold56|size339302	99055	99156	tRNA72
scaffold1267|size15784	10054	10118	tRNA73
scaffold721|size24521	16996	17060	tRNA74
scaffold7|size778618	474085	474149	tRNA75
scaffold85|size245178	195877	195941	tRNA76
scaffold23|size513676	384915	385019	tRNA77
scaffold48|size356087	68561	68604	tRNA78
