# Supplementary material for: Rewired RNAi-mediated genome surveillance in house dust mites
Source: PLoS Genet. 2018 Jan 29;14(1):e1007183. doi: 10.1371/journal.pgen.1007183 (PMC5805368; doi:10.1371/journal.pgen.1007183)
Supplement: S3 Table — (BED) [file pgen.1007183.s019.bed]

chr2R	3288945	3289524	IDEFIX_LTR
chr2R	4642000	4642573	IDEFIX_LTR
chr2R	4648823	4649375	IDEFIX_LTR
chr3L	20334832	20335417	IDEFIX_LTR
chr3L	20341089	20341683	IDEFIX_LTR
chr3L	23447577	23447738	IDEFIX_LTR
chr3L	23447761	23448037	IDEFIX_LTR
chr3L	23578717	23579308	IDEFIX_LTR
chr3L	23694899	23695467	IDEFIX_LTR
chr3L	23745071	23745304	IDEFIX_LTR
chr3R	4158827	4159222	IDEFIX_LTR
chr3R	14236989	14237563	IDEFIX_LTR
chr3R	14243855	14244429	IDEFIX_LTR
chrUn_CP007080v1	47363	47924	IDEFIX_LTR
chrUn_CP007081v1	36281	36874	IDEFIX_LTR
chrUn_CP007081v1	42873	43466	IDEFIX_LTR
chrUn_CP007081v1	49465	50058	IDEFIX_LTR
chrUn_CP007082v1	27711	28277	IDEFIX_LTR
chrUn_CP007083v1	11701	12267	IDEFIX_LTR
chrUn_CP007084v1	9633	10125	IDEFIX_LTR
chrUn_DS485747v1	0	541	IDEFIX_LTR
chrUn_DS485878v1	972	1032	IDEFIX_LTR
chrUn_DS485989v1	3	446	IDEFIX_LTR
chrUn_DS485989v1	535	1005	IDEFIX_LTR
chrX	19437324	19437900	IDEFIX_LTR
chrX	19444209	19444785	IDEFIX_LTR
chrX	21792903	21793241	IDEFIX_LTR
chrX	21801052	21801569	IDEFIX_LTR
chrX	21871435	21871968	IDEFIX_LTR
chrX	21935553	21935892	IDEFIX_LTR
chrY	3010353	3010506	IDEFIX_LTR
chrY	3012165	3012572	IDEFIX_LTR
chrY	3012669	3012779	IDEFIX_LTR
chrY	3063095	3063243	IDEFIX_LTR
chrY	3063242	3063306	IDEFIX_LTR
chrY	3067096	3067665	IDEFIX_LTR
chrY	3075703	3076295	IDEFIX_LTR
chrY	3082480	3083073	IDEFIX_LTR
chrY	3141922	3142498	IDEFIX_LTR
chrY	3148464	3149029	IDEFIX_LTR
